# Supplementary material for: Exploring secondary-sphere interactions in Fe–N x H y complexes relevant to N2 fixation
Source: Chem Sci. 2016 Dec 8;8(3):2321–8. doi: 10.1039/c6sc04805f (PMC5363375; doi:10.1039/c6sc04805f)
Supplement: Supplementary file 2 [file SC-008-C6SC04805F-s002.cif]

# Electronic Supplementary Material (ESI) for Chemical Science.
# This journal is © The Royal Society of Chemistry 2016

####################################################################### 
# 
# This file contains crystal structure data downloaded from the 
# Cambridge Structural Database (CSD) hosted by the Cambridge 
# Crystallographic Data Centre (CCDC).
# 
# Full information about CCDC data access policies and citation 
# guidelines are available at http://www.ccdc.cam.ac.uk/access/V1 
# 
# Audit and citation data items may have been added by the CCDC. 
# Please retain this information to preserve the provenance of 
# this file and to allow appropriate attribution of the data. 
# 
#######################################################################

data_p14062_final
_database_code_depnum_ccdc_archive 'CCDC 1511368'
_audit_update_record             
;
2016-10-24 deposited with the CCDC.
2016-12-08 downloaded from the CCDC.
;

_audit_creation_method           SHELXL-2013
_chemical_name_systematic        '[SiP(iPr)2P(NMe)]FeNH2'
_chemical_name_common            'Compound 5'
_chemical_melting_point          ?
_chemical_formula_moiety         ?
_chemical_formula_sum            'C35 H53 Fe N2 P3 Si'
_chemical_formula_weight         678.64

loop_
_atom_type_symbol
_atom_type_description
_atom_type_scat_dispersion_real
_atom_type_scat_dispersion_imag
_atom_type_scat_source
C C 0.0033 0.0016 'International Tables Vol C Tables 4.2.6.8 and 6.1.1.4'
H H 0.0000 0.0000 'International Tables Vol C Tables 4.2.6.8 and 6.1.1.4'
N N 0.0061 0.0033 'International Tables Vol C Tables 4.2.6.8 and 6.1.1.4'
Si Si 0.0817 0.0704 'International Tables Vol C Tables 4.2.6.8 and 6.1.1.4'
P P 0.1023 0.0942 'International Tables Vol C Tables 4.2.6.8 and 6.1.1.4'
Fe Fe 0.3463 0.8444 'International Tables Vol C Tables 4.2.6.8 and 6.1.1.4'

_space_group_crystal_system      orthorhombic
_space_group_IT_number           29
_space_group_name_H-M_alt        'P c a 21'
_space_group_name_Hall           'P 2c -2ac'

_shelx_space_group_comment       
;
The symmetry employed for this shelxl refinement is uniquely defined
by the following loop, which should always be used as a source of
symmetry information in preference to the above space-group names.
They are only intended as comments.
;

loop_
_space_group_symop_operation_xyz
'x, y, z'
'-x, -y, z+1/2'
'x+1/2, -y, z'
'-x+1/2, y, z+1/2'

_cell_length_a                   17.8087(5)
_cell_length_b                   11.3207(3)
_cell_length_c                   17.3127(5)
_cell_angle_alpha                90
_cell_angle_beta                 90
_cell_angle_gamma                90
_cell_volume                     3490.36(17)
_cell_formula_units_Z            4
_cell_measurement_temperature    100(2)
_cell_measurement_reflns_used    9894
_cell_measurement_theta_min      2.43
_cell_measurement_theta_max      35.42

_exptl_crystal_description       block
_exptl_crystal_colour            red-orange
_exptl_crystal_density_meas      ?
_exptl_crystal_density_method    ?
_exptl_crystal_density_diffrn    1.291
_exptl_crystal_F_000             1448
_exptl_transmission_factor_min   ?
_exptl_transmission_factor_max   ?
_exptl_crystal_size_max          ?
_exptl_crystal_size_mid          ?
_exptl_crystal_size_min          ?
_exptl_absorpt_coefficient_mu    0.631
_shelx_estimated_absorpt_T_min   ?
_shelx_estimated_absorpt_T_max   ?
_exptl_absorpt_correction_type   multi-scan
_exptl_absorpt_correction_T_min  0.7129
_exptl_absorpt_correction_T_max  0.7471
_exptl_absorpt_process_details   ?

_exptl_special_details           
;
 ?
;

_diffrn_ambient_temperature      100(2)
_diffrn_radiation_wavelength     0.71073
_diffrn_radiation_type           MoK\a
_diffrn_source                   ?
_diffrn_measurement_device_type  'Bruker Photon 100 CMOS'
_diffrn_measurement_method       '\f and \w scans'
_diffrn_detector_area_resol_mean ?
_diffrn_reflns_number            101085
_diffrn_reflns_av_unetI/netI     0.0453
_diffrn_reflns_av_R_equivalents  0.0536
_diffrn_reflns_limit_h_min       -29
_diffrn_reflns_limit_h_max       29
_diffrn_reflns_limit_k_min       -18
_diffrn_reflns_limit_k_max       18
_diffrn_reflns_limit_l_min       -28
_diffrn_reflns_limit_l_max       28
_diffrn_reflns_theta_min         2.910
_diffrn_reflns_theta_max         36.338
_diffrn_reflns_theta_full        25.242
_diffrn_measured_fraction_theta_max 0.999
_diffrn_measured_fraction_theta_full 0.998
_diffrn_reflns_Laue_measured_fraction_max 0.999
_diffrn_reflns_Laue_measured_fraction_full 0.998
_diffrn_reflns_point_group_measured_fraction_max 0.999
_diffrn_reflns_point_group_measured_fraction_full 0.998
_reflns_number_total             16906
_reflns_number_gt                14017
_reflns_threshold_expression     'I > 2\s(I)'
_reflns_Friedel_coverage         0.949
_reflns_Friedel_fraction_max     0.999
_reflns_Friedel_fraction_full    0.999

_reflns_special_details          
;
 Reflections were merged by SHELXL according to the crystal
 class for the calculation of statistics and refinement.
 
 _reflns_Friedel_fraction is defined as the number of unique
 Friedel pairs measured divided by the number that would be
 possible theoretically, ignoring centric projections and
 systematic absences.
;

_computing_data_collection       ?
_computing_cell_refinement       ?
_computing_data_reduction        ?
_computing_structure_solution    ?
_computing_structure_refinement  'SHELXL-2013 (Sheldrick, 2013)'
_computing_molecular_graphics    ?
_computing_publication_material  ?

_refine_special_details          
;
 Refined as a 2-component inversion twin.
;
_refine_ls_structure_factor_coef Fsqd
_refine_ls_matrix_type           full
_refine_ls_weighting_scheme      calc
_refine_ls_weighting_details     
'w=1/[\s^2^(Fo^2^)+(0.0392P)^2^+0.6565P] where P=(Fo^2^+2Fc^2^)/3'
_atom_sites_solution_primary     ?
_atom_sites_solution_secondary   ?
_atom_sites_solution_hydrogens   mixed
_refine_ls_hydrogen_treatment    mixed
_refine_ls_extinction_method     none
_refine_ls_extinction_coef       .
_refine_ls_abs_structure_details 
;
 Refined as an inversion twin.
;
_refine_ls_abs_structure_Flack   0.020(11)
_chemical_absolute_configuration ?
_refine_ls_number_reflns         16906
_refine_ls_number_parameters     425
_refine_ls_number_restraints     3
_refine_ls_R_factor_all          0.0571
_refine_ls_R_factor_gt           0.0393
_refine_ls_wR_factor_ref         0.0845
_refine_ls_wR_factor_gt          0.0784
_refine_ls_goodness_of_fit_ref   1.034
_refine_ls_restrained_S_all      1.036
_refine_ls_shift/su_max          0.002
_refine_ls_shift/su_mean         0.000

loop_
_atom_site_label
_atom_site_type_symbol
_atom_site_fract_x
_atom_site_fract_y
_atom_site_fract_z
_atom_site_U_iso_or_equiv
_atom_site_adp_type
_atom_site_occupancy
_atom_site_site_symmetry_order
_atom_site_calc_flag
_atom_site_refinement_flags_posn
_atom_site_refinement_flags_adp
_atom_site_refinement_flags_occupancy
_atom_site_disorder_assembly
_atom_site_disorder_group
Fe1 Fe 0.57950(2) 0.30677(2) 0.55981(2) 0.01076(5) Uani 1 1 d . . . . .
P2 P 0.48002(3) 0.23252(4) 0.48682(3) 0.01248(8) Uani 1 1 d . . . . .
P3 P 0.68594(2) 0.19509(4) 0.56120(4) 0.01214(7) Uani 1 1 d . . . . .
P1 P 0.59514(3) 0.50658(4) 0.56153(4) 0.01741(9) Uani 1 1 d . . . . .
Si1 Si 0.62387(3) 0.33698(5) 0.43606(3) 0.01440(10) Uani 1 1 d . . . . .
N1 N 0.55332(12) 0.28477(18) 0.66740(12) 0.0233(4) Uani 1 1 d D . . . .
N3 N 0.72573(10) -0.01474(16) 0.67962(11) 0.0195(3) Uani 1 1 d . . . . .
C32 C 0.77634(12) 0.3310(2) 0.36595(13) 0.0212(4) Uani 1 1 d . . . . .
H32 H 0.7581 0.3770 0.3240 0.025 Uiso 1 1 calc R U . . .
C22 C 0.48360(13) 0.0716(2) 0.35753(13) 0.0205(4) Uani 1 1 d . . . . .
H22 H 0.4395 0.0345 0.3766 0.025 Uiso 1 1 calc R U . . .
C23 C 0.51803(14) 0.0300(2) 0.29054(14) 0.0272(5) Uani 1 1 d . . . . .
H23 H 0.4983 -0.0375 0.2650 0.033 Uiso 1 1 calc R U . . .
C21 C 0.51459(11) 0.16851(17) 0.39642(12) 0.0152(3) Uani 1 1 d . . . . .
C35 C 0.83102(12) 0.19697(19) 0.48826(15) 0.0220(4) Uani 1 1 d . . . . .
H35 H 0.8497 0.1513 0.5301 0.026 Uiso 1 1 calc R U . . .
C36 C 0.75621(10) 0.23481(16) 0.48796(13) 0.0146(3) Uani 1 1 d . . . . .
C26 C 0.57870(11) 0.22652(19) 0.36741(12) 0.0169(3) Uani 1 1 d . . . . .
C223 C 0.38091(13) 0.1599(2) 0.60179(14) 0.0240(4) Uani 1 1 d . . . . .
H22A H 0.3541 0.0949 0.6269 0.036 Uiso 1 1 calc R U . . .
H22B H 0.3446 0.2182 0.5829 0.036 Uiso 1 1 calc R U . . .
H22C H 0.4147 0.1975 0.6391 0.036 Uiso 1 1 calc R U . . .
C211 C 0.40140(12) 0.32936(19) 0.45195(13) 0.0184(4) Uani 1 1 d . . . . .
H211 H 0.3819 0.3735 0.4978 0.022 Uiso 1 1 calc R U . . .
C24 C 0.58088(14) 0.0865(3) 0.26086(15) 0.0299(5) Uani 1 1 d . . . . .
H24 H 0.6039 0.0580 0.2150 0.036 Uiso 1 1 calc R U . . .
C33 C 0.85098(13) 0.2932(2) 0.36581(15) 0.0238(4) Uani 1 1 d . . . . .
H33 H 0.8831 0.3130 0.3240 0.029 Uiso 1 1 calc R U . . .
C222 C 0.48059(11) 0.01577(18) 0.56090(17) 0.0217(4) Uani 1 1 d . . . . .
H22D H 0.5146 0.0483 0.6000 0.033 Uiso 1 1 calc R U . . .
H22E H 0.5099 -0.0130 0.5168 0.033 Uiso 1 1 calc R U . . .
H22F H 0.4520 -0.0498 0.5833 0.033 Uiso 1 1 calc R U . . .
C25 C 0.61002(14) 0.1849(2) 0.29828(13) 0.0260(5) Uani 1 1 d . . . . .
H25 H 0.6520 0.2248 0.2766 0.031 Uiso 1 1 calc R U . . .
C221 C 0.42660(11) 0.11184(18) 0.53392(13) 0.0173(4) Uani 1 1 d . . . . .
H221 H 0.3913 0.0769 0.4953 0.021 Uiso 1 1 calc R U . . .
C315 C 0.71152(13) 0.10369(19) 0.70969(13) 0.0207(4) Uani 1 1 d . . . . .
H31A H 0.7381 0.1134 0.7595 0.025 Uiso 1 1 calc R U . . .
H31B H 0.6571 0.1133 0.7193 0.025 Uiso 1 1 calc R U . . .
C213 C 0.42990(14) 0.4211(2) 0.39432(17) 0.0282(5) Uani 1 1 d . . . . .
H21A H 0.4496 0.3810 0.3484 0.042 Uiso 1 1 calc R U . . .
H21B H 0.4699 0.4679 0.4182 0.042 Uiso 1 1 calc R U . . .
H21C H 0.3885 0.4733 0.3793 0.042 Uiso 1 1 calc R U . . .
C31 C 0.72783(11) 0.30226(17) 0.42689(12) 0.0157(3) Uani 1 1 d . . . . .
C11 C 0.61478(12) 0.4973(2) 0.40505(15) 0.0237(5) Uani 1 1 d . . . . .
C316 C 0.73774(12) 0.19887(18) 0.65361(12) 0.0177(4) Uani 1 1 d . . . . .
H31C H 0.7920 0.1881 0.6432 0.021 Uiso 1 1 calc R U . . .
H31D H 0.7310 0.2774 0.6779 0.021 Uiso 1 1 calc R U . . .
C34 C 0.87787(13) 0.2266(2) 0.42704(16) 0.0251(4) Uani 1 1 d . . . . .
H34 H 0.9287 0.2011 0.4272 0.030 Uiso 1 1 calc R U . . .
C12 C 0.62194(15) 0.5423(3) 0.32972(17) 0.0351(6) Uani 1 1 d . . . . .
H12 H 0.6289 0.4898 0.2875 0.042 Uiso 1 1 calc R U . . .
C313 C 0.67410(13) -0.04242(19) 0.61739(14) 0.0223(4) Uani 1 1 d . . . . .
H31E H 0.6220 -0.0298 0.6356 0.027 Uiso 1 1 calc R U . . .
H31F H 0.6795 -0.1269 0.6037 0.027 Uiso 1 1 calc R U . . .
C314 C 0.71799(16) -0.1019(2) 0.74110(17) 0.0330(6) Uani 1 1 d . . . . .
H31G H 0.7531 -0.0832 0.7830 0.049 Uiso 1 1 calc R U . . .
H31H H 0.7292 -0.1807 0.7207 0.049 Uiso 1 1 calc R U . . .
H31I H 0.6665 -0.1004 0.7610 0.049 Uiso 1 1 calc R U . . .
C123 C 0.75020(13) 0.5286(2) 0.57630(14) 0.0269(5) Uani 1 1 d . . . . .
H12A H 0.7927 0.5701 0.5998 0.040 Uiso 1 1 calc R U . . .
H12B H 0.7492 0.5447 0.5207 0.040 Uiso 1 1 calc R U . . .
H12C H 0.7556 0.4434 0.5849 0.040 Uiso 1 1 calc R U . . .
C212 C 0.33490(13) 0.2634(2) 0.41651(17) 0.0298(5) Uani 1 1 d . . . . .
H21D H 0.2974 0.3205 0.3984 0.045 Uiso 1 1 calc R U . . .
H21E H 0.3123 0.2118 0.4555 0.045 Uiso 1 1 calc R U . . .
H21F H 0.3524 0.2156 0.3728 0.045 Uiso 1 1 calc R U . . .
C121 C 0.67735(14) 0.57132(19) 0.61289(14) 0.0238(4) Uani 1 1 d . . . . .
H121 H 0.6750 0.6591 0.6066 0.029 Uiso 1 1 calc R U . . .
C16 C 0.60488(12) 0.57676(19) 0.46621(15) 0.0239(5) Uani 1 1 d . . . . .
C312 C 0.68733(12) 0.03212(17) 0.54571(12) 0.0181(4) Uani 1 1 d . . . . .
H31J H 0.6484 0.0120 0.5071 0.022 Uiso 1 1 calc R U . . .
H31K H 0.7366 0.0102 0.5235 0.022 Uiso 1 1 calc R U . . .
C13 C 0.61890(18) 0.6646(3) 0.3167(2) 0.0469(9) Uani 1 1 d . . . . .
H13 H 0.6223 0.6941 0.2655 0.056 Uiso 1 1 calc R U . . .
C15 C 0.60475(17) 0.6992(2) 0.4527(2) 0.0382(7) Uani 1 1 d . . . . .
H15 H 0.6003 0.7528 0.4947 0.046 Uiso 1 1 calc R U . . .
C122 C 0.6768(2) 0.5441(2) 0.69928(16) 0.0415(7) Uani 1 1 d . . . . .
H12D H 0.6702 0.4589 0.7070 0.062 Uiso 1 1 calc R U . . .
H12E H 0.6353 0.5866 0.7240 0.062 Uiso 1 1 calc R U . . .
H12F H 0.7245 0.5692 0.7223 0.062 Uiso 1 1 calc R U . . .
C14 C 0.61111(19) 0.7419(3) 0.3773(2) 0.0476(9) Uani 1 1 d . . . . .
H14 H 0.6101 0.8245 0.3679 0.057 Uiso 1 1 calc R U . . .
C113 C 0.4441(2) 0.5456(4) 0.5966(3) 0.0274(9) Uani 0.676(8) 1 d . . P A 1
H11A H 0.4061 0.5776 0.6318 0.041 Uiso 0.676(8) 1 calc R U P A 1
H11B H 0.4396 0.4593 0.5947 0.041 Uiso 0.676(8) 1 calc R U P A 1
H11C H 0.4364 0.5781 0.5447 0.041 Uiso 0.676(8) 1 calc R U P A 1
C111 C 0.52183(18) 0.5790(3) 0.6253(2) 0.0198(8) Uani 0.676(8) 1 d . . P A 1
H111 H 0.5285 0.5533 0.6801 0.024 Uiso 0.676(8) 1 calc R U P A 1
C112 C 0.5159(6) 0.7126(8) 0.6208(7) 0.059(3) Uani 0.676(8) 1 d . . P A 1
H11D H 0.5227 0.7381 0.5672 0.089 Uiso 0.676(8) 1 calc R U P A 1
H11E H 0.5548 0.7484 0.6533 0.089 Uiso 0.676(8) 1 calc R U P A 1
H11F H 0.4662 0.7375 0.6391 0.089 Uiso 0.676(8) 1 calc R U P A 1
C116 C 0.4568(4) 0.5142(7) 0.6399(6) 0.0260(19) Uani 0.324(8) 1 d . . P A 2
H11G H 0.4851 0.5108 0.6884 0.039 Uiso 0.324(8) 1 calc R U P A 2
H11H H 0.4483 0.4338 0.6208 0.039 Uiso 0.324(8) 1 calc R U P A 2
H11I H 0.4084 0.5529 0.6490 0.039 Uiso 0.324(8) 1 calc R U P A 2
C114 C 0.5012(4) 0.5841(6) 0.5804(5) 0.0190(17) Uani 0.324(8) 1 d . . P A 2
H114 H 0.4726 0.6077 0.5331 0.023 Uiso 0.324(8) 1 calc R U P A 2
C115 C 0.5301(10) 0.7103(14) 0.6464(9) 0.024(2) Uani 0.324(8) 1 d . . P A 2
H11J H 0.4942 0.7167 0.6891 0.036 Uiso 0.324(8) 1 calc R U P A 2
H11K H 0.5305 0.7843 0.6170 0.036 Uiso 0.324(8) 1 calc R U P A 2
H11L H 0.5804 0.6950 0.6670 0.036 Uiso 0.324(8) 1 calc R U P A 2
H2N1 H 0.518(2) 0.303(4) 0.701(2) 0.058(13) Uiso 1 1 d D . . . .
H1N1 H 0.559(2) 0.222(3) 0.696(2) 0.065(13) Uiso 1 1 d D . . . .

loop_
_atom_site_aniso_label
_atom_site_aniso_U_11
_atom_site_aniso_U_22
_atom_site_aniso_U_33
_atom_site_aniso_U_23
_atom_site_aniso_U_13
_atom_site_aniso_U_12
Fe1 0.01117(9) 0.00946(9) 0.01166(10) 0.00144(10) -0.00055(11) -0.00053(7)
P2 0.01187(18) 0.01260(19) 0.0130(2) -0.00007(17) -0.00082(17) 0.00014(15)
P3 0.01384(17) 0.01015(16) 0.01242(18) 0.00157(18) -0.0019(2) 0.00101(14)
P1 0.01366(19) 0.00932(17) 0.0293(2) 0.0012(2) 0.0076(2) 0.00069(14)
Si1 0.0133(2) 0.0171(2) 0.0129(2) 0.00508(19) -0.00109(19) -0.00033(18)
N1 0.0243(9) 0.0260(9) 0.0195(9) 0.0063(7) -0.0055(7) -0.0040(7)
N3 0.0196(8) 0.0167(8) 0.0222(9) 0.0085(6) 0.0022(7) 0.0041(6)
C32 0.0198(9) 0.0255(10) 0.0183(9) 0.0030(8) 0.0024(8) -0.0042(7)
C22 0.0225(10) 0.0196(9) 0.0193(9) -0.0044(7) -0.0038(8) 0.0012(7)
C23 0.0321(12) 0.0284(12) 0.0212(11) -0.0100(9) -0.0061(9) 0.0056(9)
C21 0.0159(8) 0.0164(8) 0.0133(8) -0.0007(6) -0.0030(7) 0.0036(6)
C35 0.0162(9) 0.0206(9) 0.0292(11) 0.0021(9) 0.0019(8) 0.0044(7)
C36 0.0135(7) 0.0132(7) 0.0171(8) -0.0002(7) 0.0003(7) 0.0001(6)
C26 0.0155(8) 0.0240(9) 0.0113(8) 0.0008(7) -0.0019(6) 0.0029(7)
C223 0.0208(10) 0.0258(10) 0.0254(11) 0.0019(8) 0.0066(8) -0.0045(8)
C211 0.0157(8) 0.0192(9) 0.0203(10) -0.0026(7) -0.0050(7) 0.0047(7)
C24 0.0283(12) 0.0448(15) 0.0166(10) -0.0107(9) -0.0019(9) 0.0074(10)
C33 0.0194(9) 0.0240(10) 0.0282(11) -0.0034(8) 0.0091(8) -0.0054(8)
C222 0.0191(8) 0.0197(8) 0.0264(9) 0.0054(9) -0.0012(11) -0.0026(6)
C25 0.0218(10) 0.0428(14) 0.0136(9) -0.0022(9) 0.0004(8) 0.0026(9)
C221 0.0137(8) 0.0182(9) 0.0199(9) 0.0014(7) -0.0008(7) -0.0040(6)
C315 0.0228(10) 0.0227(10) 0.0167(9) 0.0040(7) -0.0005(7) 0.0040(7)
C213 0.0222(11) 0.0285(12) 0.0340(13) 0.0110(10) -0.0060(9) 0.0057(8)
C31 0.0158(8) 0.0160(8) 0.0154(9) 0.0013(7) 0.0010(7) -0.0021(6)
C11 0.0169(9) 0.0269(11) 0.0273(11) 0.0172(9) -0.0044(8) -0.0033(8)
C316 0.0197(9) 0.0169(9) 0.0164(9) 0.0003(7) -0.0056(7) 0.0014(7)
C34 0.0162(9) 0.0241(10) 0.0350(13) -0.0032(9) 0.0063(9) 0.0010(8)
C12 0.0305(12) 0.0416(15) 0.0332(14) 0.0238(12) -0.0072(10) -0.0064(11)
C313 0.0230(10) 0.0152(9) 0.0287(11) 0.0048(8) -0.0010(8) 0.0002(7)
C314 0.0339(13) 0.0314(13) 0.0336(14) 0.0196(11) 0.0034(11) 0.0044(10)
C123 0.0211(9) 0.0287(11) 0.0308(14) 0.0066(9) -0.0066(8) -0.0102(8)
C212 0.0197(10) 0.0304(12) 0.0391(15) -0.0044(10) -0.0130(10) 0.0015(9)
C121 0.0381(13) 0.0133(8) 0.0199(10) -0.0007(7) 0.0018(9) -0.0082(8)
C16 0.0171(9) 0.0162(9) 0.0383(13) 0.0134(8) -0.0080(8) -0.0020(7)
C312 0.0225(9) 0.0114(7) 0.0202(11) -0.0012(6) -0.0004(7) 0.0012(6)
C13 0.0405(16) 0.0493(18) 0.0510(19) 0.0410(16) -0.0144(14) -0.0113(13)
C15 0.0359(14) 0.0180(11) 0.061(2) 0.0179(11) -0.0186(13) -0.0046(9)
C122 0.079(2) 0.0257(13) 0.0202(12) -0.0032(9) -0.0005(13) -0.0069(13)
C14 0.0445(17) 0.0282(14) 0.070(2) 0.0316(15) -0.0215(16) -0.0094(12)
C113 0.0177(15) 0.0298(18) 0.035(2) -0.0033(16) 0.0009(14) 0.0045(13)
C111 0.0161(14) 0.0148(13) 0.029(2) -0.0060(11) 0.0045(13) 0.0013(10)
C112 0.048(5) 0.022(3) 0.107(9) -0.014(5) 0.044(5) 0.003(3)
C116 0.015(3) 0.031(4) 0.033(5) -0.008(3) 0.014(3) 0.001(3)
C114 0.017(3) 0.016(3) 0.024(4) -0.003(2) 0.003(2) 0.007(2)
C115 0.026(5) 0.008(3) 0.039(6) -0.004(3) 0.005(4) 0.001(3)

_geom_special_details            
;
 All esds (except the esd in the dihedral angle between two l.s. planes)
 are estimated using the full covariance matrix.  The cell esds are taken
 into account individually in the estimation of esds in distances, angles
 and torsion angles; correlations between esds in cell parameters are only
 used when they are defined by crystal symmetry.  An approximate (isotropic)
 treatment of cell esds is used for estimating esds involving l.s. planes.
;

loop_
_geom_bond_atom_site_label_1
_geom_bond_atom_site_label_2
_geom_bond_distance
_geom_bond_site_symmetry_2
_geom_bond_publ_flag
Fe1 N1 1.936(2) . ?
Fe1 P3 2.2786(5) . ?
Fe1 P1 2.2793(5) . ?
Fe1 Si1 2.3089(7) . ?
Fe1 P2 2.3329(6) . ?
P2 C21 1.831(2) . ?
P2 C221 1.854(2) . ?
P2 C211 1.878(2) . ?
P3 C36 1.837(2) . ?
P3 C316 1.847(2) . ?
P3 C312 1.8644(19) . ?
P1 C16 1.840(2) . ?
P1 C121 1.863(2) . ?
P1 C111 1.896(3) . ?
P1 C114 1.916(6) . ?
Si1 C11 1.900(2) . ?
Si1 C31 1.899(2) . ?
Si1 C26 1.904(2) . ?
N3 C313 1.451(3) . ?
N3 C314 1.458(3) . ?
N3 C315 1.460(3) . ?
C32 C33 1.397(3) . ?
C32 C31 1.402(3) . ?
C22 C23 1.394(3) . ?
C22 C21 1.401(3) . ?
C23 C24 1.388(4) . ?
C21 C26 1.410(3) . ?
C35 C34 1.390(3) . ?
C35 C36 1.400(3) . ?
C36 C31 1.399(3) . ?
C26 C25 1.402(3) . ?
C223 C221 1.529(3) . ?
C211 C213 1.527(3) . ?
C211 C212 1.529(3) . ?
C24 C25 1.389(4) . ?
C33 C34 1.386(4) . ?
C222 C221 1.525(3) . ?
C315 C316 1.524(3) . ?
C11 C16 1.401(4) . ?
C11 C12 1.406(3) . ?
C12 C13 1.403(4) . ?
C313 C312 1.519(3) . ?
C123 C121 1.523(4) . ?
C121 C122 1.527(4) . ?
C16 C15 1.406(3) . ?
C13 C14 1.374(6) . ?
C15 C14 1.395(5) . ?
C113 C111 1.518(5) . ?
C111 C112 1.519(9) . ?
C116 C114 1.522(11) . ?
C114 C115 1.900(16) . ?

loop_
_geom_angle_atom_site_label_1
_geom_angle_atom_site_label_2
_geom_angle_atom_site_label_3
_geom_angle
_geom_angle_site_symmetry_1
_geom_angle_site_symmetry_3
_geom_angle_publ_flag
N1 Fe1 P3 96.82(7) . . ?
N1 Fe1 P1 98.31(7) . . ?
P3 Fe1 P1 116.673(18) . . ?
N1 Fe1 Si1 173.77(6) . . ?
P3 Fe1 Si1 78.89(2) . . ?
P1 Fe1 Si1 79.82(2) . . ?
N1 Fe1 P2 106.97(6) . . ?
P3 Fe1 P2 115.95(2) . . ?
P1 Fe1 P2 117.22(2) . . ?
Si1 Fe1 P2 79.08(2) . . ?
C21 P2 C221 104.88(10) . . ?
C21 P2 C211 101.95(9) . . ?
C221 P2 C211 100.89(10) . . ?
C21 P2 Fe1 110.50(7) . . ?
C221 P2 Fe1 114.64(7) . . ?
C211 P2 Fe1 122.01(7) . . ?
C36 P3 C316 104.60(10) . . ?
C36 P3 C312 97.70(9) . . ?
C316 P3 C312 98.10(9) . . ?
C36 P3 Fe1 115.06(6) . . ?
C316 P3 Fe1 114.31(7) . . ?
C312 P3 Fe1 123.95(7) . . ?
C16 P1 C121 100.61(10) . . ?
C16 P1 C111 113.61(14) . . ?
C121 P1 C111 95.35(14) . . ?
C16 P1 C114 92.1(2) . . ?
C121 P1 C114 115.1(2) . . ?
C16 P1 Fe1 115.37(8) . . ?
C121 P1 Fe1 119.51(8) . . ?
C111 P1 Fe1 110.64(10) . . ?
C114 P1 Fe1 110.5(2) . . ?
C11 Si1 C31 104.90(9) . . ?
C11 Si1 C26 114.53(10) . . ?
C31 Si1 C26 102.93(9) . . ?
C11 Si1 Fe1 112.01(8) . . ?
C31 Si1 Fe1 112.36(7) . . ?
C26 Si1 Fe1 109.72(7) . . ?
C313 N3 C314 109.65(19) . . ?
C313 N3 C315 110.69(17) . . ?
C314 N3 C315 110.16(19) . . ?
C33 C32 C31 121.1(2) . . ?
C23 C22 C21 119.4(2) . . ?
C24 C23 C22 120.5(2) . . ?
C22 C21 C26 120.86(19) . . ?
C22 C21 P2 126.04(16) . . ?
C26 C21 P2 113.10(15) . . ?
C34 C35 C36 119.6(2) . . ?
C31 C36 C35 120.9(2) . . ?
C31 C36 P3 114.16(14) . . ?
C35 C36 P3 124.81(17) . . ?
C25 C26 C21 118.0(2) . . ?
C25 C26 Si1 125.85(17) . . ?
C21 C26 Si1 115.21(15) . . ?
C213 C211 C212 109.1(2) . . ?
C213 C211 P2 111.05(15) . . ?
C212 C211 P2 114.92(16) . . ?
C25 C24 C23 119.9(2) . . ?
C34 C33 C32 119.6(2) . . ?
C24 C25 C26 121.3(2) . . ?
C222 C221 C223 110.73(19) . . ?
C222 C221 P2 109.68(13) . . ?
C223 C221 P2 110.40(15) . . ?
N3 C315 C316 111.66(18) . . ?
C36 C31 C32 118.23(18) . . ?
C36 C31 Si1 113.70(14) . . ?
C32 C31 Si1 127.99(16) . . ?
C16 C11 C12 118.7(2) . . ?
C16 C11 Si1 114.25(16) . . ?
C12 C11 Si1 126.9(2) . . ?
C315 C316 P3 112.49(15) . . ?
C33 C34 C35 120.5(2) . . ?
C13 C12 C11 120.2(3) . . ?
N3 C313 C312 112.86(18) . . ?
C123 C121 C122 110.4(2) . . ?
C123 C121 P1 110.24(15) . . ?
C122 C121 P1 112.51(18) . . ?
C11 C16 C15 120.5(3) . . ?
C11 C16 P1 114.37(15) . . ?
C15 C16 P1 125.1(2) . . ?
C313 C312 P3 115.48(15) . . ?
C14 C13 C12 120.6(3) . . ?
C14 C15 C16 119.8(3) . . ?
C13 C14 C15 120.1(3) . . ?
C113 C111 C112 99.7(5) . . ?
C113 C111 P1 109.2(3) . . ?
C112 C111 P1 116.7(4) . . ?
C116 C114 C115 97.1(8) . . ?
C116 C114 P1 109.3(5) . . ?
C115 C114 P1 102.2(6) . . ?

_refine_diff_density_max         0.790
_refine_diff_density_min         -0.539
_refine_diff_density_rms         0.072

_shelxl_version_number           2013-3

_shelx_res_file                  
;
REM Solution 1  R1  0.076  Rweak  0.013,  Alpha = 0.0056  in Pca2(1)
REM Flack x =  0.032 ( 0.004 ) from Parsons' quotients
REM Formula:  C34 N3 P4 Fe
TITL p14062 in Pca2(1)
CELL  0.71073  17.8087  11.3207  17.3127   90.000   90.000   90.000
ZERR    4.00   0.00050   0.00030   0.00050   0.0000   0.0000   0.0000
LATT -1
SYMM -X, -Y, 1/2+Z
SYMM 1/2+X, -Y, Z
SYMM 1/2-X, Y, 1/2+Z
SFAC C H N SI P FE
UNIT 140 212 8 4 12 4
TEMP -173.120
L.S. 20
BOND
LIST 4
ACTA
FMAP 2
PLAN 20
dfix 1.0 h1n1 n1 h2n1 n1
OMIT 2 0 1
OMIT 2 0 -1
OMIT 0 0 -2
TWIN
WGHT    0.039200    0.656500
BASF   0.02031
FVAR       0.14432   0.67613
FE1   6    0.579504    0.306765    0.559813    11.00000    0.01117    0.00946 =
         0.01166    0.00144   -0.00055   -0.00053
P2    5    0.480018    0.232523    0.486816    11.00000    0.01187    0.01260 =
         0.01298   -0.00007   -0.00082    0.00014
P3    5    0.685943    0.195089    0.561197    11.00000    0.01384    0.01015 =
         0.01242    0.00157   -0.00192    0.00101
P1    5    0.595136    0.506579    0.561530    11.00000    0.01366    0.00932 =
         0.02925    0.00123    0.00761    0.00069
SI1   4    0.623866    0.336983    0.436065    11.00000    0.01326    0.01707 =
         0.01285    0.00508   -0.00109   -0.00033
N1    3    0.553324    0.284767    0.667401    11.00000    0.02430    0.02605 =
         0.01948    0.00634   -0.00551   -0.00398
N3    3    0.725727   -0.014738    0.679624    11.00000    0.01960    0.01667 =
         0.02220    0.00854    0.00217    0.00412
C32   1    0.776343    0.331022    0.365948    11.00000    0.01976    0.02548 =
         0.01835    0.00298    0.00237   -0.00418
AFIX  43
H32   2    0.758136    0.377016    0.324046    11.00000   -1.20000
AFIX   0
C22   1    0.483597    0.071557    0.357528    11.00000    0.02250    0.01957 =
         0.01930   -0.00441   -0.00376    0.00123
AFIX  43
H22   2    0.439501    0.034470    0.376646    11.00000   -1.20000
AFIX   0
C23   1    0.518034    0.029997    0.290540    11.00000    0.03206    0.02844 =
         0.02119   -0.01000   -0.00614    0.00559
AFIX  43
H23   2    0.498342   -0.037515    0.265009    11.00000   -1.20000
AFIX   0
C21   1    0.514588    0.168510    0.396416    11.00000    0.01591    0.01643 =
         0.01332   -0.00068   -0.00297    0.00358
C35   1    0.831021    0.196970    0.488264    11.00000    0.01624    0.02059 =
         0.02916    0.00211    0.00185    0.00439
AFIX  43
H35   2    0.849686    0.151258    0.530085    11.00000   -1.20000
AFIX   0
C36   1    0.756206    0.234807    0.487955    11.00000    0.01350    0.01324 =
         0.01715   -0.00021    0.00030    0.00007
C26   1    0.578701    0.226517    0.367414    11.00000    0.01549    0.02400 =
         0.01127    0.00079   -0.00192    0.00288
C223  1    0.380906    0.159927    0.601789    11.00000    0.02076    0.02583 =
         0.02540    0.00192    0.00656   -0.00449
AFIX 137
H22A  2    0.354057    0.094876    0.626931    11.00000   -1.50000
H22B  2    0.344645    0.218246    0.582851    11.00000   -1.50000
H22C  2    0.414740    0.197472    0.639075    11.00000   -1.50000
AFIX   0
C211  1    0.401396    0.329364    0.451951    11.00000    0.01573    0.01924 =
         0.02026   -0.00261   -0.00495    0.00468
AFIX  13
H211  2    0.381946    0.373465    0.497826    11.00000   -1.20000
AFIX   0
C24   1    0.580885    0.086517    0.260857    11.00000    0.02832    0.04482 =
         0.01657   -0.01071   -0.00190    0.00744
AFIX  43
H24   2    0.603945    0.057957    0.215036    11.00000   -1.20000
AFIX   0
C33   1    0.850984    0.293190    0.365811    11.00000    0.01939    0.02397 =
         0.02817   -0.00344    0.00908   -0.00542
AFIX  43
H33   2    0.883143    0.312962    0.323983    11.00000   -1.20000
AFIX   0
C222  1    0.480586    0.015769    0.560902    11.00000    0.01915    0.01966 =
         0.02637    0.00537   -0.00117   -0.00265
AFIX 137
H22D  2    0.514627    0.048307    0.599959    11.00000   -1.50000
H22E  2    0.509852   -0.012962    0.516800    11.00000   -1.50000
H22F  2    0.451976   -0.049775    0.583289    11.00000   -1.50000
AFIX   0
C25   1    0.610015    0.184941    0.298280    11.00000    0.02178    0.04278 =
         0.01355   -0.00219    0.00041    0.00258
AFIX  43
H25   2    0.651954    0.224823    0.276603    11.00000   -1.20000
AFIX   0
C221  1    0.426597    0.111837    0.533918    11.00000    0.01374    0.01824 =
         0.01987    0.00136   -0.00079   -0.00401
AFIX  13
H221  2    0.391258    0.076925    0.495269    11.00000   -1.20000
AFIX   0
C315  1    0.711519    0.103687    0.709692    11.00000    0.02278    0.02273 =
         0.01669    0.00403   -0.00045    0.00399
AFIX  23
H31A  2    0.738051    0.113432    0.759537    11.00000   -1.20000
H31B  2    0.657065    0.113254    0.719344    11.00000   -1.20000
AFIX   0
C213  1    0.429901    0.421116    0.394324    11.00000    0.02219    0.02849 =
         0.03395    0.01095   -0.00601    0.00569
AFIX 137
H21A  2    0.449558    0.380997    0.348420    11.00000   -1.50000
H21B  2    0.469935    0.467903    0.418248    11.00000   -1.50000
H21C  2    0.388502    0.473329    0.379321    11.00000   -1.50000
AFIX   0
C31   1    0.727834    0.302260    0.426886    11.00000    0.01575    0.01603 =
         0.01542    0.00127    0.00096   -0.00209
C11   1    0.614784    0.497294    0.405047    11.00000    0.01694    0.02689 =
         0.02730    0.01720   -0.00436   -0.00329
C316  1    0.737737    0.198872    0.653615    11.00000    0.01969    0.01688 =
         0.01642    0.00029   -0.00563    0.00136
AFIX  23
H31C  2    0.791974    0.188081    0.643246    11.00000   -1.20000
H31D  2    0.730969    0.277355    0.677859    11.00000   -1.20000
AFIX   0
C34   1    0.877874    0.226645    0.427036    11.00000    0.01617    0.02408 =
         0.03498   -0.00319    0.00628    0.00097
AFIX  43
H34   2    0.928691    0.201119    0.427168    11.00000   -1.20000
AFIX   0
C12   1    0.621943    0.542313    0.329724    11.00000    0.03051    0.04161 =
         0.03320    0.02384   -0.00716   -0.00635
AFIX  43
H12   2    0.628865    0.489805    0.287517    11.00000   -1.20000
AFIX   0
C313  1    0.674102   -0.042419    0.617390    11.00000    0.02299    0.01518 =
         0.02871    0.00476   -0.00097    0.00018
AFIX  23
H31E  2    0.622024   -0.029841    0.635624    11.00000   -1.20000
H31F  2    0.679453   -0.126899    0.603675    11.00000   -1.20000
AFIX   0
C314  1    0.717987   -0.101873    0.741102    11.00000    0.03391    0.03141 =
         0.03358    0.01959    0.00337    0.00443
AFIX  33
H31G  2    0.753070   -0.083158    0.782960    11.00000   -1.50000
H31H  2    0.729214   -0.180661    0.720691    11.00000   -1.50000
H31I  2    0.666473   -0.100381    0.760985    11.00000   -1.50000
AFIX   0
C123  1    0.750202    0.528563    0.576298    11.00000    0.02112    0.02870 =
         0.03076    0.00660   -0.00658   -0.01018
AFIX 137
H12A  2    0.792736    0.570090    0.599805    11.00000   -1.50000
H12B  2    0.749158    0.544673    0.520692    11.00000   -1.50000
H12C  2    0.755598    0.443412    0.584850    11.00000   -1.50000
AFIX   0
C212  1    0.334903    0.263381    0.416511    11.00000    0.01974    0.03042 =
         0.03913   -0.00445   -0.01295    0.00148
AFIX 137
H21D  2    0.297447    0.320454    0.398428    11.00000   -1.50000
H21E  2    0.312266    0.211764    0.455533    11.00000   -1.50000
H21F  2    0.352368    0.215624    0.372850    11.00000   -1.50000
AFIX   0
C121  1    0.677347    0.571317    0.612888    11.00000    0.03814    0.01325 =
         0.01995   -0.00071    0.00182   -0.00819
AFIX  13
H121  2    0.675002    0.659055    0.606641    11.00000   -1.20000
AFIX   0
C16   1    0.604883    0.576761    0.466212    11.00000    0.01708    0.01619 =
         0.03832    0.01340   -0.00803   -0.00204
C312  1    0.687326    0.032123    0.545714    11.00000    0.02252    0.01144 =
         0.02022   -0.00121   -0.00038    0.00123
AFIX  23
H31J  2    0.648410    0.011989    0.507061    11.00000   -1.20000
H31K  2    0.736609    0.010193    0.523480    11.00000   -1.20000
AFIX   0
C13   1    0.618896    0.664556    0.316687    11.00000    0.04051    0.04931 =
         0.05102    0.04104   -0.01445   -0.01126
AFIX  43
H13   2    0.622251    0.694134    0.265452    11.00000   -1.20000
AFIX   0
C15   1    0.604749    0.699208    0.452660    11.00000    0.03587    0.01797 =
         0.06083    0.01786   -0.01858   -0.00459
AFIX  43
H15   2    0.600342    0.752754    0.494667    11.00000   -1.20000
AFIX   0
C122  1    0.676783    0.544069    0.699275    11.00000    0.07867    0.02567 =
         0.02022   -0.00322   -0.00051   -0.00688
AFIX 137
H12D  2    0.670188    0.458944    0.707015    11.00000   -1.50000
H12E  2    0.635321    0.586619    0.723994    11.00000   -1.50000
H12F  2    0.724479    0.569156    0.722254    11.00000   -1.50000
AFIX   0
C14   1    0.611110    0.741852    0.377320    11.00000    0.04453    0.02825 =
         0.06989    0.03156   -0.02153   -0.00942
AFIX  43
H14   2    0.610052    0.824518    0.367942    11.00000   -1.20000
AFIX   0
PART   1
C113  1    0.444127    0.545561    0.596580    21.00000    0.01767    0.02981 =
         0.03473   -0.00329    0.00094    0.00447
AFIX  33
H11A  2    0.406145    0.577644    0.631759    21.00000   -1.50000
H11B  2    0.439637    0.459330    0.594715    21.00000   -1.50000
H11C  2    0.436443    0.578142    0.544735    21.00000   -1.50000
AFIX   0
C111  1    0.521829    0.578973    0.625286    21.00000    0.01608    0.01480 =
         0.02860   -0.00600    0.00453    0.00126
AFIX  13
H111  2    0.528456    0.553317    0.680135    21.00000   -1.20000
AFIX   0
C112  1    0.515862    0.712612    0.620811    21.00000    0.04792    0.02229 =
         0.10690   -0.01410    0.04377    0.00267
AFIX 137
H11D  2    0.522741    0.738137    0.567186    21.00000   -1.50000
H11E  2    0.554758    0.748418    0.653296    21.00000   -1.50000
H11F  2    0.466237    0.737522    0.639063    21.00000   -1.50000
AFIX   0
PART   2
C116  1    0.456798    0.514194    0.639948   -21.00000    0.01476    0.03051 =
         0.03259   -0.00806    0.01397    0.00062
AFIX 137
H11G  2    0.485114    0.510814    0.688434   -21.00000   -1.50000
H11H  2    0.448291    0.433846    0.620782   -21.00000   -1.50000
H11I  2    0.408376    0.552922    0.648996   -21.00000   -1.50000
AFIX   0
C114  1    0.501224    0.584060    0.580375   -21.00000    0.01656    0.01629 =
         0.02417   -0.00315    0.00256    0.00713
AFIX  13
H114  2    0.472597    0.607701    0.533150   -21.00000   -1.20000
AFIX   0
C115  1    0.530077    0.710282    0.646376   -21.00000    0.02598    0.00775 =
         0.03884   -0.00378    0.00488    0.00065
AFIX 137
H11J  2    0.494236    0.716653    0.689126   -21.00000   -1.50000
H11K  2    0.530483    0.784310    0.617035   -21.00000   -1.50000
H11L  2    0.580391    0.694974    0.667001   -21.00000   -1.50000
AFIX   0
PART   0
H2N1  2    0.518340    0.302766    0.701203    11.00000    0.05815
H1N1  2    0.558813    0.221933    0.695947    11.00000    0.06459

HKLF 4

REM  p14062 in Pca2(1)
REM R1 =  0.0393 for   14017 Fo > 4sig(Fo)  and  0.0571 for all   16906 data
REM    425 parameters refined using      3 restraints

END

WGHT      0.0379      0.7027

REM Highest difference peak  0.790,  deepest hole -0.539,  1-sigma level  0.072
Q1    1   0.6132  0.3183  0.5585  11.00000  0.05    0.79
Q2    1   0.5832  0.2666  0.5903  11.00000  0.05    0.67
Q3    1   0.5828  0.2549  0.5430  11.00000  0.05    0.57
Q4    1   0.5734  0.3509  0.5307  11.00000  0.05    0.50
Q5    1   0.5337  0.2771  0.6907  11.00000  0.05    0.50
Q6    1   0.5752  0.3511  0.5921  11.00000  0.05    0.47
Q7    1   0.6414  0.5435  0.6962  11.00000  0.05    0.44
Q8    1   0.5603  0.2345  0.6606  11.00000  0.05    0.44
Q9    1   0.5822  0.5153  0.5332  11.00000  0.05    0.42
Q10   1   0.7189  0.2144  0.5337  11.00000  0.05    0.41
Q11   1   0.4876  0.1265  0.3755  11.00000  0.05    0.40
Q12   1   0.5699  0.2986  0.6775  11.00000  0.05    0.39
Q13   1   0.6927 -0.0159  0.6538  11.00000  0.05    0.39
Q14   1   0.4237  0.3810  0.4288  11.00000  0.05    0.38
Q15   1   0.5844  0.5153  0.5834  11.00000  0.05    0.37
Q16   1   0.5121  0.2675  0.4962  11.00000  0.05    0.37
Q17   1   0.5992  0.4456  0.5756  11.00000  0.05    0.37
Q18   1   0.4736  0.1684  0.5081  11.00000  0.05    0.37
Q19   1   0.6155  0.5347  0.4505  11.00000  0.05    0.36
Q20   1   0.5391  0.2678  0.5716  11.00000  0.05    0.36
;
_shelx_res_checksum              53461

# start Validation Reply Form
_vrf_PLAT413_p14062_final        
;
PROBLEM: Short Inter XH3 .. XHn     H12E   ..  H11L    ..       1.85 Ang.  
RESPONSE: The hydrogen atoms in questions are involved in disorder.  It is likely that further modeling of the disorder would resolve this issue. 
;
# end Validation Reply Form
_chemical_properties_physical    ', Air-sensitive,Moisture-sensitive'
####################################################################### 
# 
# This file contains crystal structure data downloaded from the 
# Cambridge Structural Database (CSD) hosted by the Cambridge 
# Crystallographic Data Centre (CCDC).
# 
# Full information about CCDC data access policies and citation 
# guidelines are available at http://www.ccdc.cam.ac.uk/access/V1 
# 
# Audit and citation data items may have been added by the CCDC. 
# Please retain this information to preserve the provenance of 
# this file and to allow appropriate attribution of the data. 
# 
#######################################################################

data_a14450_final
_database_code_depnum_ccdc_archive 'CCDC 1511367'
_audit_update_record             
;
2016-10-24 deposited with the CCDC.
2016-12-08 downloaded from the CCDC.
;

_audit_creation_method           SHELXL-2013
_chemical_name_systematic        {[SiP(iPr)2P(NMe)]FeN2}{Na(THF)2}
_chemical_name_common            'Compound 6'
_chemical_melting_point          ?
_chemical_formula_moiety         ?
_chemical_formula_sum            'C43 H65 Fe N3 Na O2 P3 Si'
_chemical_formula_weight         855.82

loop_
_atom_type_symbol
_atom_type_description
_atom_type_scat_dispersion_real
_atom_type_scat_dispersion_imag
_atom_type_scat_source
C C 0.0033 0.0016 'International Tables Vol C Tables 4.2.6.8 and 6.1.1.4'
H H 0.0000 0.0000 'International Tables Vol C Tables 4.2.6.8 and 6.1.1.4'
Fe Fe 0.3463 0.8444 'International Tables Vol C Tables 4.2.6.8 and 6.1.1.4'
N N 0.0061 0.0033 'International Tables Vol C Tables 4.2.6.8 and 6.1.1.4'
Na Na 0.0362 0.0249 'International Tables Vol C Tables 4.2.6.8 and 6.1.1.4'
O O 0.0106 0.0060 'International Tables Vol C Tables 4.2.6.8 and 6.1.1.4'
P P 0.1023 0.0942 'International Tables Vol C Tables 4.2.6.8 and 6.1.1.4'
Si Si 0.0817 0.0704 'International Tables Vol C Tables 4.2.6.8 and 6.1.1.4'

_space_group_crystal_system      monoclinic
_space_group_IT_number           14
_space_group_name_H-M_alt        'P 21/c'
_space_group_name_Hall           '-P 2ybc'

_shelx_space_group_comment       
;
The symmetry employed for this shelxl refinement is uniquely defined
by the following loop, which should always be used as a source of
symmetry information in preference to the above space-group names.
They are only intended as comments.
;

loop_
_space_group_symop_operation_xyz
'x, y, z'
'-x, y+1/2, -z+1/2'
'-x, -y, -z'
'x, -y-1/2, z-1/2'

_cell_length_a                   13.454(5)
_cell_length_b                   10.208(4)
_cell_length_c                   32.264(14)
_cell_angle_alpha                90
_cell_angle_beta                 90.860(8)
_cell_angle_gamma                90
_cell_volume                     4431(3)
_cell_formula_units_Z            4
_cell_measurement_temperature    100(2)
_cell_measurement_reflns_used    9974
_cell_measurement_theta_min      2.50
_cell_measurement_theta_max      35.11

_exptl_crystal_description       block
_exptl_crystal_colour            'dark red'
_exptl_crystal_density_meas      ?
_exptl_crystal_density_method    ?
_exptl_crystal_density_diffrn    1.283
_exptl_crystal_F_000             1824
_exptl_transmission_factor_min   ?
_exptl_transmission_factor_max   ?
_exptl_crystal_size_max          ?
_exptl_crystal_size_mid          ?
_exptl_crystal_size_min          ?
_exptl_absorpt_coefficient_mu    0.524
_shelx_estimated_absorpt_T_min   ?
_shelx_estimated_absorpt_T_max   ?
_exptl_absorpt_correction_type   multi-scan
_exptl_absorpt_correction_T_min  .6595
_exptl_absorpt_correction_T_max  .7475
_exptl_absorpt_process_details   ?

_exptl_special_details           
;
 ?
;

_diffrn_ambient_temperature      100(2)
_diffrn_radiation_wavelength     0.71073
_diffrn_radiation_type           MoK\a
_diffrn_source                   ?
_diffrn_measurement_device_type  'Bruker APEX-II CCD'
_diffrn_measurement_method       '\f and \w scans'
_diffrn_detector_area_resol_mean ?
_diffrn_reflns_number            108180
_diffrn_reflns_av_unetI/netI     0.0880
_diffrn_reflns_av_R_equivalents  0.0795
_diffrn_reflns_limit_h_min       -23
_diffrn_reflns_limit_h_max       22
_diffrn_reflns_limit_k_min       -17
_diffrn_reflns_limit_k_max       17
_diffrn_reflns_limit_l_min       -54
_diffrn_reflns_limit_l_max       55
_diffrn_reflns_theta_min         1.631
_diffrn_reflns_theta_max         37.925
_diffrn_reflns_theta_full        25.000
_diffrn_measured_fraction_theta_max 0.992
_diffrn_measured_fraction_theta_full 1.010
_diffrn_reflns_Laue_measured_fraction_max 0.992
_diffrn_reflns_Laue_measured_fraction_full 1.010
_diffrn_reflns_point_group_measured_fraction_max 0.992
_diffrn_reflns_point_group_measured_fraction_full 1.010
_reflns_number_total             23557
_reflns_number_gt                16333
_reflns_threshold_expression     'I > 2\s(I)'
_reflns_Friedel_coverage         0.000
_reflns_Friedel_fraction_max     .
_reflns_Friedel_fraction_full    .

_reflns_special_details          
;
 Reflections were merged by SHELXL according to the crystal
 class for the calculation of statistics and refinement.
 
 _reflns_Friedel_fraction is defined as the number of unique
 Friedel pairs measured divided by the number that would be
 possible theoretically, ignoring centric projections and
 systematic absences.
;

_computing_data_collection       ?
_computing_cell_refinement       ?
_computing_data_reduction        ?
_computing_structure_solution    ?
_computing_structure_refinement  'SHELXL-2013 (Sheldrick, 2013)'
_computing_molecular_graphics    ?
_computing_publication_material  ?

_refine_special_details          
;
 Refined as a 2-component twin.
;
_refine_ls_structure_factor_coef Fsqd
_refine_ls_matrix_type           full
_refine_ls_weighting_scheme      calc
_refine_ls_weighting_details     
'w=1/[\s^2^(Fo^2^)+(0.0559P)^2^+18.3041P] where P=(Fo^2^+2Fc^2^)/3'
_atom_sites_solution_primary     ?
_atom_sites_solution_secondary   ?
_atom_sites_solution_hydrogens   geom
_refine_ls_hydrogen_treatment    constr
_refine_ls_extinction_method     none
_refine_ls_extinction_coef       .
_refine_ls_number_reflns         23557
_refine_ls_number_parameters     496
_refine_ls_number_restraints     0
_refine_ls_R_factor_all          0.1237
_refine_ls_R_factor_gt           0.0860
_refine_ls_wR_factor_ref         0.2116
_refine_ls_wR_factor_gt          0.1956
_refine_ls_goodness_of_fit_ref   1.055
_refine_ls_restrained_S_all      1.055
_refine_ls_shift/su_max          0.001
_refine_ls_shift/su_mean         0.000

loop_
_atom_site_label
_atom_site_type_symbol
_atom_site_fract_x
_atom_site_fract_y
_atom_site_fract_z
_atom_site_U_iso_or_equiv
_atom_site_adp_type
_atom_site_occupancy
_atom_site_site_symmetry_order
_atom_site_calc_flag
_atom_site_refinement_flags_posn
_atom_site_refinement_flags_adp
_atom_site_refinement_flags_occupancy
_atom_site_disorder_assembly
_atom_site_disorder_group
Fe01 Fe 0.30121(3) 0.29434(4) 0.36372(2) 0.01126(7) Uani 1 1 d . . . . .
P02 P 0.38284(6) 0.16579(8) 0.40729(2) 0.01334(13) Uani 1 1 d . . . . .
P03 P 0.25362(6) 0.19406(8) 0.30730(2) 0.01294(13) Uani 1 1 d . . . . .
P04 P 0.21805(6) 0.46717(8) 0.38455(3) 0.01384(13) Uani 1 1 d . . . . .
Si1 Si 0.16930(6) 0.18953(8) 0.39081(3) 0.01302(14) Uani 1 1 d . . . . .
Na06 Na 0.61937(11) 0.55127(15) 0.32515(4) 0.0203(3) Uani 1 1 d . . . . .
O007 O 0.6885(2) 0.6590(3) 0.38007(8) 0.0288(6) Uani 1 1 d . . . . .
N008 N 0.4681(2) 0.4396(3) 0.32955(9) 0.0193(5) Uani 1 1 d . . . . .
N009 N 0.3974(2) 0.2293(3) 0.22720(8) 0.0164(5) Uani 1 1 d . . . . .
O00A O 0.7264(2) 0.3821(3) 0.31696(10) 0.0327(7) Uani 1 1 d . . . . .
N00B N 0.40271(19) 0.3819(3) 0.34296(8) 0.0140(4) Uani 1 1 d . . . . .
C00C C 0.0993(2) 0.4361(3) 0.41027(10) 0.0149(5) Uani 1 1 d . . . . .
C00D C 0.0701(2) 0.3046(3) 0.41126(10) 0.0171(5) Uani 1 1 d . . . . .
C00E C 0.3875(3) 0.6030(4) 0.41416(12) 0.0231(6) Uani 1 1 d . . . . .
H00A H 0.4227 0.5190 0.4151 0.035 Uiso 1 1 calc R U . . .
H00B H 0.4169 0.6626 0.4348 0.035 Uiso 1 1 calc R U . . .
H00C H 0.3932 0.6415 0.3865 0.035 Uiso 1 1 calc R U . . .
C00F C 0.0786(3) 0.5418(4) 0.32285(12) 0.0259(7) Uani 1 1 d . . . . .
H00D H 0.0896 0.4514 0.3137 0.039 Uiso 1 1 calc R U . . .
H00E H 0.0648 0.5974 0.2987 0.039 Uiso 1 1 calc R U . . .
H00F H 0.0218 0.5444 0.3415 0.039 Uiso 1 1 calc R U . . .
C00G C 0.3067(2) 0.0820(3) 0.44623(9) 0.0166(5) Uani 1 1 d . . . . .
C00H C 0.2303(2) 0.2830(3) 0.25734(9) 0.0164(5) Uani 1 1 d . . . . .
H00G H 0.1977 0.2231 0.2372 0.020 Uiso 1 1 calc R U . . .
H00H H 0.1848 0.3575 0.2622 0.020 Uiso 1 1 calc R U . . .
C00I C 0.4268(2) 0.1472(3) 0.26323(10) 0.0161(5) Uani 1 1 d . . . . .
H00I H 0.4948 0.1472 0.2762 0.019 Uiso 1 1 calc R U . . .
C00J C 0.1425(2) 0.0893(3) 0.31117(10) 0.0168(5) Uani 1 1 d . . . . .
C00K C 0.3280(2) 0.3339(3) 0.23936(10) 0.0170(5) Uani 1 1 d . . . . .
H00J H 0.3124 0.3887 0.2148 0.020 Uiso 1 1 calc R U . . .
H00K H 0.3613 0.3906 0.2602 0.020 Uiso 1 1 calc R U . . .
C00L C -0.0800(3) 0.3691(4) 0.44708(12) 0.0237(7) Uani 1 1 d . . . . .
H00L H -0.1415 0.3463 0.4593 0.028 Uiso 1 1 calc R U . . .
C00M C 0.0284(3) -0.0122(4) 0.35805(12) 0.0245(7) Uani 1 1 d . . . . .
H00M H 0.0033 -0.0232 0.3852 0.029 Uiso 1 1 calc R U . . .
C00N C 0.1411(3) 0.0142(4) 0.46298(12) 0.0246(7) Uani 1 1 d . . . . .
H00N H 0.0714 0.0173 0.4578 0.030 Uiso 1 1 calc R U . . .
C00O C 0.1054(2) 0.0778(3) 0.35149(10) 0.0157(5) Uani 1 1 d . . . . .
C00P C -0.0212(2) 0.2728(4) 0.42923(11) 0.0205(6) Uani 1 1 d . . . . .
H00P H -0.0432 0.1844 0.4292 0.025 Uiso 1 1 calc R U . . .
C00Q C 0.3384(2) 0.0762(3) 0.28116(10) 0.0164(5) Uani 1 1 d . . . . .
H00O H 0.3620 0.0099 0.3014 0.020 Uiso 1 1 calc R U . . .
H00Q H 0.3017 0.0302 0.2587 0.020 Uiso 1 1 calc R U . . .
C00R C 0.2042(2) 0.0847(3) 0.43763(10) 0.0174(5) Uani 1 1 d . . . . .
C00S C 0.1709(3) 0.5915(3) 0.34556(11) 0.0194(6) Uani 1 1 d . . . . .
H00S H 0.1527 0.6731 0.3609 0.023 Uiso 1 1 calc R U . . .
C00T C 0.4953(3) 0.2147(4) 0.43878(10) 0.0214(6) Uani 1 1 d . . . . .
H00T H 0.5242 0.1322 0.4505 0.026 Uiso 1 1 calc R U . . .
C00U C 0.3502(3) -0.0834(3) 0.37303(11) 0.0208(6) Uani 1 1 d . . . . .
H00R H 0.3327 -0.1296 0.3985 0.031 Uiso 1 1 calc R U . . .
H00U H 0.3706 -0.1469 0.3521 0.031 Uiso 1 1 calc R U . . .
H00V H 0.2924 -0.0342 0.3627 0.031 Uiso 1 1 calc R U . . .
C00V C 0.6906(3) 0.6302(4) 0.42379(12) 0.0271(7) Uani 1 1 d . . . . .
H00W H 0.7304 0.5504 0.4295 0.032 Uiso 1 1 calc R U . . .
H00X H 0.6225 0.6165 0.4341 0.032 Uiso 1 1 calc R U . . .
C00W C 0.5746(3) 0.2740(4) 0.41100(13) 0.0276(7) Uani 1 1 d . . . . .
H00Y H 0.5889 0.2132 0.3883 0.041 Uiso 1 1 calc R U . . .
H H 0.6354 0.2896 0.4273 0.041 Uiso 1 1 calc R U . . .
HA H 0.5503 0.3570 0.3995 0.041 Uiso 1 1 calc R U . . .
C00X C 0.2671(3) 0.5242(5) 0.46790(11) 0.0291(8) Uani 1 1 d . . . . .
H00Z H 0.1986 0.5354 0.4772 0.044 Uiso 1 1 calc R U . . .
HB H 0.3125 0.5702 0.4869 0.044 Uiso 1 1 calc R U . . .
HC H 0.2838 0.4307 0.4676 0.044 Uiso 1 1 calc R U . . .
C00Y C 0.0235(3) -0.0701(5) 0.28599(14) 0.0308(8) Uani 1 1 d . . . . .
H00 H -0.0053 -0.1187 0.2638 0.037 Uiso 1 1 calc R U . . .
C00Z C 0.3435(3) 0.0083(4) 0.47992(11) 0.0228(6) Uani 1 1 d . . . . .
H0AA H 0.4129 0.0073 0.4859 0.027 Uiso 1 1 calc R U . . .
C010 C 0.1012(3) 0.0166(4) 0.27847(12) 0.0259(7) Uani 1 1 d . . . . .
H010 H 0.1261 0.0263 0.2512 0.031 Uiso 1 1 calc R U . . .
C011 C 0.2772(2) 0.5810(3) 0.42390(11) 0.0195(6) Uani 1 1 d . . . . .
H011 H 0.2421 0.6673 0.4227 0.023 Uiso 1 1 calc R U . . .
C012 C -0.0486(3) 0.4991(4) 0.44700(12) 0.0241(7) Uani 1 1 d . . . . .
H012 H -0.0878 0.5646 0.4598 0.029 Uiso 1 1 calc R U . . .
C013 C 0.0407(3) 0.5334(4) 0.42813(12) 0.0226(6) Uani 1 1 d . . . . .
H013 H 0.0613 0.6223 0.4275 0.027 Uiso 1 1 calc R U . . .
C014 C -0.0115(3) -0.0854(4) 0.32563(15) 0.0313(8) Uani 1 1 d . . . . .
H014 H -0.0632 -0.1463 0.3308 0.038 Uiso 1 1 calc R U . . .
C015 C 0.4749(3) 0.3036(4) 0.47523(12) 0.0296(8) Uani 1 1 d . . . . .
H01A H 0.4522 0.3892 0.4651 0.044 Uiso 1 1 calc R U . . .
H01B H 0.5359 0.3148 0.4918 0.044 Uiso 1 1 calc R U . . .
H01C H 0.4232 0.2644 0.4924 0.044 Uiso 1 1 calc R U . . .
C016 C 0.8075(4) 0.7996(5) 0.41108(14) 0.0357(9) Uani 1 1 d . . . . .
H01D H 0.8105 0.8965 0.4115 0.043 Uiso 1 1 calc R U . . .
H01E H 0.8755 0.7644 0.4153 0.043 Uiso 1 1 calc R U . . .
C017 C 0.2792(3) -0.0629(4) 0.50447(12) 0.0275(8) Uani 1 1 d . . . . .
H017 H 0.3046 -0.1128 0.5271 0.033 Uiso 1 1 calc R U . . .
C018 C 0.4368(2) 0.0124(3) 0.38226(11) 0.0187(6) Uani 1 1 d . . . . .
H018 H 0.4632 0.0401 0.3548 0.022 Uiso 1 1 calc R U . . .
C019 C 0.7381(3) 0.7487(4) 0.44412(12) 0.0294(8) Uani 1 1 d . . . . .
H01F H 0.7755 0.7238 0.4696 0.035 Uiso 1 1 calc R U . . .
H01G H 0.6875 0.8152 0.4512 0.035 Uiso 1 1 calc R U . . .
C01A C 0.4863(3) 0.2900(4) 0.21015(12) 0.0238(7) Uani 1 1 d . . . . .
H01H H 0.5505 0.2769 0.2250 0.029 Uiso 1 1 calc R U . . .
H01I H 0.4790 0.3743 0.1953 0.029 Uiso 1 1 calc R U . . .
C01B C 0.2505(3) 0.6267(4) 0.31402(11) 0.0249(7) Uani 1 1 d . . . . .
H01J H 0.3107 0.6564 0.3287 0.037 Uiso 1 1 calc R U . . .
H01K H 0.2258 0.6968 0.2959 0.037 Uiso 1 1 calc R U . . .
H01L H 0.2661 0.5493 0.2973 0.037 Uiso 1 1 calc R U . . .
C01C C 0.1780(3) -0.0612(4) 0.49588(13) 0.0315(9) Uani 1 1 d . . . . .
H01M H 0.1339 -0.1111 0.5123 0.038 Uiso 1 1 calc R U . . .
C01D C 0.5199(3) -0.0627(4) 0.40411(13) 0.0265(7) Uani 1 1 d . . . . .
H01N H 0.5794 -0.0076 0.4060 0.040 Uiso 1 1 calc R U . . .
H01O H 0.5349 -0.1422 0.3884 0.040 Uiso 1 1 calc R U . . .
H01P H 0.4989 -0.0867 0.4321 0.040 Uiso 1 1 calc R U . . .
C01E C 0.7884(4) 0.1667(6) 0.3119(2) 0.0516(14) Uani 1 1 d . . . . .
H01Q H 0.7751 0.1219 0.3384 0.062 Uiso 1 1 calc R U . . .
H01R H 0.8010 0.1002 0.2902 0.062 Uiso 1 1 calc R U . . .
C01F C 0.7035(4) 0.2556(5) 0.29947(17) 0.0420(11) Uani 1 1 d . . . . .
H01S H 0.6975 0.2614 0.2689 0.050 Uiso 1 1 calc R U . . .
H01T H 0.6401 0.2220 0.3105 0.050 Uiso 1 1 calc R U . . .
C01G C 0.7637(5) 0.7523(8) 0.37198(15) 0.070(2) Uani 1 1 d . . . . .
H01U H 0.7350 0.8268 0.3562 0.084 Uiso 1 1 calc R U . . .
H01V H 0.8159 0.7117 0.3549 0.084 Uiso 1 1 calc R U . . .
C01H C 0.8741(4) 0.2605(6) 0.3162(2) 0.0522(15) Uani 1 1 d . . . . .
H01W H 0.9040 0.2792 0.2889 0.063 Uiso 1 1 calc R U . . .
H01X H 0.9260 0.2258 0.3353 0.063 Uiso 1 1 calc R U . . .
C01I C 0.8253(4) 0.3809(6) 0.3338(2) 0.0495(14) Uani 1 1 d . . . . .
H01Y H 0.8242 0.3763 0.3645 0.059 Uiso 1 1 calc R U . . .
HD H 0.8617 0.4609 0.3256 0.059 Uiso 1 1 calc R U . . .

loop_
_atom_site_aniso_label
_atom_site_aniso_U_11
_atom_site_aniso_U_22
_atom_site_aniso_U_33
_atom_site_aniso_U_23
_atom_site_aniso_U_13
_atom_site_aniso_U_12
Fe01 0.01016(16) 0.01164(16) 0.01203(15) 0.00107(14) 0.00165(13) -0.00020(14)
P02 0.0111(3) 0.0145(3) 0.0144(3) 0.0019(3) -0.0009(2) 0.0001(2)
P03 0.0112(3) 0.0146(3) 0.0131(3) 0.0005(2) 0.0012(2) -0.0015(2)
P04 0.0119(3) 0.0139(3) 0.0158(3) 0.0002(3) 0.0025(2) 0.0004(2)
Si1 0.0124(3) 0.0120(3) 0.0147(3) 0.0029(3) 0.0031(3) 0.0002(3)
Na06 0.0172(6) 0.0229(7) 0.0207(6) 0.0039(5) -0.0004(5) -0.0046(5)
O007 0.0268(13) 0.0373(15) 0.0224(12) 0.0002(11) 0.0003(10) -0.0112(12)
N008 0.0154(12) 0.0209(13) 0.0217(12) 0.0006(10) 0.0028(9) -0.0053(10)
N009 0.0174(12) 0.0151(11) 0.0168(11) 0.0000(9) 0.0047(9) 0.0004(9)
O00A 0.0266(14) 0.0365(16) 0.0348(15) -0.0034(12) -0.0085(11) 0.0104(12)
N00B 0.0129(10) 0.0154(11) 0.0137(10) -0.0006(8) -0.0001(8) -0.0018(8)
C00C 0.0102(11) 0.0165(12) 0.0181(12) 0.0014(10) 0.0037(9) 0.0023(9)
C00D 0.0156(12) 0.0197(13) 0.0161(12) 0.0041(11) 0.0059(9) 0.0019(11)
C00E 0.0209(15) 0.0238(16) 0.0246(15) -0.0030(12) 0.0003(12) -0.0058(13)
C00F 0.0204(15) 0.0318(19) 0.0252(16) 0.0048(14) -0.0034(12) 0.0035(14)
C00G 0.0162(12) 0.0199(13) 0.0138(11) 0.0038(10) 0.0021(10) 0.0023(11)
C00H 0.0166(12) 0.0171(13) 0.0154(12) 0.0015(10) 0.0007(9) 0.0043(10)
C00I 0.0114(11) 0.0183(13) 0.0188(13) -0.0001(10) 0.0024(9) -0.0007(10)
C00J 0.0120(12) 0.0186(13) 0.0196(13) 0.0006(11) -0.0008(10) -0.0024(10)
C00K 0.0197(13) 0.0165(12) 0.0147(12) 0.0025(10) 0.0027(10) 0.0010(10)
C00L 0.0171(14) 0.0276(17) 0.0266(16) 0.0021(13) 0.0116(12) 0.0021(12)
C00M 0.0179(14) 0.0261(17) 0.0298(17) -0.0002(14) 0.0078(12) -0.0060(12)
C00N 0.0170(14) 0.0293(18) 0.0277(16) 0.0129(14) 0.0051(12) 0.0013(12)
C00O 0.0071(10) 0.0190(13) 0.0213(13) 0.0020(10) 0.0046(9) -0.0029(9)
C00P 0.0153(13) 0.0206(15) 0.0260(15) 0.0046(12) 0.0088(11) 0.0002(11)
C00Q 0.0188(13) 0.0139(12) 0.0165(12) 0.0007(10) 0.0021(10) -0.0031(10)
C00R 0.0140(12) 0.0201(13) 0.0184(13) 0.0053(10) 0.0044(10) -0.0005(10)
C00S 0.0223(15) 0.0144(13) 0.0216(14) 0.0019(11) 0.0025(11) 0.0028(11)
C00T 0.0230(15) 0.0216(15) 0.0194(13) 0.0042(12) -0.0055(11) -0.0052(12)
C00U 0.0206(14) 0.0181(14) 0.0239(15) 0.0024(11) 0.0008(11) -0.0004(11)
C00V 0.0247(17) 0.0298(18) 0.0267(17) 0.0028(14) 0.0011(13) -0.0041(14)
C00W 0.0191(15) 0.0307(19) 0.0329(19) 0.0058(15) -0.0028(13) -0.0053(13)
C00X 0.0236(17) 0.046(2) 0.0183(14) -0.0044(15) 0.0021(12) 0.0021(16)
C00Y 0.0210(17) 0.039(2) 0.0326(19) -0.0045(16) -0.0039(14) -0.0142(15)
C00Z 0.0208(15) 0.0282(17) 0.0193(14) 0.0080(12) 0.0000(11) 0.0058(13)
C010 0.0200(15) 0.0339(19) 0.0238(16) -0.0031(14) -0.0013(12) -0.0108(14)
C011 0.0163(13) 0.0187(14) 0.0233(14) -0.0058(11) 0.0001(11) -0.0036(11)
C012 0.0185(15) 0.0253(17) 0.0287(17) -0.0012(13) 0.0091(12) 0.0069(12)
C013 0.0178(14) 0.0224(15) 0.0278(16) -0.0028(13) 0.0067(12) 0.0034(12)
C014 0.0223(17) 0.0283(19) 0.043(2) -0.0030(17) 0.0020(15) -0.0150(15)
C015 0.035(2) 0.0303(19) 0.0237(16) -0.0028(14) -0.0077(14) -0.0028(16)
C016 0.039(2) 0.037(2) 0.0311(19) 0.0046(17) -0.0042(17) -0.0177(19)
C017 0.0261(17) 0.0330(19) 0.0237(16) 0.0151(14) 0.0027(13) 0.0036(14)
C018 0.0170(13) 0.0182(14) 0.0210(14) 0.0030(11) 0.0026(11) 0.0059(11)
C019 0.0319(19) 0.0321(19) 0.0240(16) -0.0001(14) -0.0006(14) -0.0032(16)
C01A 0.0200(15) 0.0227(16) 0.0292(16) 0.0035(13) 0.0096(12) -0.0032(12)
C01B 0.0308(18) 0.0230(16) 0.0210(15) 0.0039(12) 0.0033(13) -0.0039(14)
C01C 0.0275(18) 0.037(2) 0.0303(18) 0.0198(16) 0.0077(14) 0.0011(16)
C01D 0.0236(16) 0.0258(17) 0.0300(18) -0.0004(14) -0.0042(14) 0.0085(13)
C01E 0.043(3) 0.041(3) 0.071(4) -0.001(3) -0.009(3) 0.005(2)
C01F 0.029(2) 0.049(3) 0.048(3) -0.018(2) -0.0120(19) 0.009(2)
C01G 0.077(4) 0.108(5) 0.026(2) -0.013(3) 0.013(2) -0.073(4)
C01H 0.027(2) 0.045(3) 0.085(4) 0.014(3) 0.001(2) 0.011(2)
C01I 0.031(2) 0.047(3) 0.070(4) -0.007(3) -0.024(2) 0.008(2)

_geom_special_details            
;
 All esds (except the esd in the dihedral angle between two l.s. planes)
 are estimated using the full covariance matrix.  The cell esds are taken
 into account individually in the estimation of esds in distances, angles
 and torsion angles; correlations between esds in cell parameters are only
 used when they are defined by crystal symmetry.  An approximate (isotropic)
 treatment of cell esds is used for estimating esds involving l.s. planes.
;

loop_
_geom_bond_atom_site_label_1
_geom_bond_atom_site_label_2
_geom_bond_distance
_geom_bond_site_symmetry_2
_geom_bond_publ_flag
Fe01 N00B 1.772(3) . ?
Fe01 P03 2.1763(11) . ?
Fe01 P04 2.1997(11) . ?
Fe01 P02 2.2041(10) . ?
Fe01 Si1 2.2592(11) . ?
P02 C00G 1.844(3) . ?
P02 C00T 1.878(3) . ?
P02 C018 1.910(3) . ?
P03 C00J 1.844(3) . ?
P03 C00Q 1.868(3) . ?
P03 C00H 1.872(3) . ?
P04 C00C 1.839(3) . ?
P04 C011 1.888(3) . ?
P04 C00S 1.890(3) . ?
Si1 C00O 1.901(3) . ?
Si1 C00D 1.903(3) . ?
Si1 C00R 1.905(3) . ?
Na06 O00A 2.266(3) . ?
Na06 O007 2.273(3) . ?
Na06 N008 2.339(3) . ?
Na06 N009 2.489(3) 2_655 ?
Na06 C01A 3.035(4) 2_655 ?
Na06 C00I 3.070(4) 2_655 ?
O007 C01G 1.416(6) . ?
O007 C00V 1.441(5) . ?
N008 N00B 1.149(4) . ?
N009 C01A 1.462(4) . ?
N009 C00K 1.476(4) . ?
N009 C00I 1.482(4) . ?
N009 Na06 2.489(3) 2_645 ?
O00A C01I 1.431(5) . ?
O00A C01F 1.441(6) . ?
C00C C013 1.398(5) . ?
C00C C00D 1.400(5) . ?
C00D C00P 1.404(4) . ?
C00E C011 1.538(5) . ?
C00E H00A 0.9800 . ?
C00E H00B 0.9800 . ?
C00E H00C 0.9800 . ?
C00F C00S 1.520(5) . ?
C00F H00D 0.9800 . ?
C00F H00E 0.9800 . ?
C00F H00F 0.9800 . ?
C00G C00R 1.403(5) . ?
C00G C00Z 1.406(4) . ?
C00H C00K 1.536(5) . ?
C00H H00G 0.9900 . ?
C00H H00H 0.9900 . ?
C00I C00Q 1.515(4) . ?
C00I Na06 3.070(4) 2_645 ?
C00I H00I 1.0000 . ?
C00J C010 1.398(5) . ?
C00J C00O 1.405(4) . ?
C00K H00J 0.9900 . ?
C00K H00K 0.9900 . ?
C00L C00P 1.392(5) . ?
C00L C012 1.392(6) . ?
C00L H00L 0.9500 . ?
C00M C014 1.387(6) . ?
C00M C00O 1.403(5) . ?
C00M H00M 0.9500 . ?
C00N C00R 1.388(5) . ?
C00N C01C 1.396(5) . ?
C00N H00N 0.9500 . ?
C00P H00P 0.9500 . ?
C00Q H00O 0.9900 . ?
C00Q H00Q 0.9900 . ?
C00S C01B 1.532(5) . ?
C00S H00S 1.0000 . ?
C00T C015 1.514(6) . ?
C00T C00W 1.528(5) . ?
C00T H00T 1.0000 . ?
C00U C018 1.547(5) . ?
C00U H00R 0.9800 . ?
C00U H00U 0.9800 . ?
C00U H00V 0.9800 . ?
C00V C019 1.514(6) . ?
C00V H00W 0.9900 . ?
C00V H00X 0.9900 . ?
C00W H00Y 0.9800 . ?
C00W H 0.9800 . ?
C00W HA 0.9800 . ?
C00X C011 1.541(5) . ?
C00X H00Z 0.9800 . ?
C00X HB 0.9800 . ?
C00X HC 0.9800 . ?
C00Y C014 1.379(6) . ?
C00Y C010 1.394(5) . ?
C00Y H00 0.9500 . ?
C00Z C017 1.388(5) . ?
C00Z H0AA 0.9500 . ?
C010 H010 0.9500 . ?
C011 H011 1.0000 . ?
C012 C013 1.399(5) . ?
C012 H012 0.9500 . ?
C013 H013 0.9500 . ?
C014 H014 0.9500 . ?
C015 H01A 0.9800 . ?
C015 H01B 0.9800 . ?
C015 H01C 0.9800 . ?
C016 C01G 1.466(6) . ?
C016 C019 1.519(6) . ?
C016 H01D 0.9900 . ?
C016 H01E 0.9900 . ?
C017 C01C 1.386(6) . ?
C017 H017 0.9500 . ?
C018 C01D 1.520(5) . ?
C018 H018 1.0000 . ?
C019 H01F 0.9900 . ?
C019 H01G 0.9900 . ?
C01A Na06 3.035(4) 2_645 ?
C01A H01H 0.9900 . ?
C01A H01I 0.9900 . ?
C01B H01J 0.9800 . ?
C01B H01K 0.9800 . ?
C01B H01L 0.9800 . ?
C01C H01M 0.9500 . ?
C01D H01N 0.9800 . ?
C01D H01O 0.9800 . ?
C01D H01P 0.9800 . ?
C01E C01H 1.503(8) . ?
C01E C01F 1.508(7) . ?
C01E H01Q 0.9900 . ?
C01E H01R 0.9900 . ?
C01F H01S 0.9900 . ?
C01F H01T 0.9900 . ?
C01G H01U 0.9900 . ?
C01G H01V 0.9900 . ?
C01H C01I 1.509(8) . ?
C01H H01W 0.9900 . ?
C01H H01X 0.9900 . ?
C01I H01Y 0.9900 . ?
C01I HD 0.9900 . ?

loop_
_geom_angle_atom_site_label_1
_geom_angle_atom_site_label_2
_geom_angle_atom_site_label_3
_geom_angle
_geom_angle_site_symmetry_1
_geom_angle_site_symmetry_3
_geom_angle_publ_flag
N00B Fe01 P03 98.04(9) . . ?
N00B Fe01 P04 96.27(10) . . ?
P03 Fe01 P04 119.22(4) . . ?
N00B Fe01 P02 99.32(9) . . ?
P03 Fe01 P02 113.01(4) . . ?
P04 Fe01 P02 122.24(4) . . ?
N00B Fe01 Si1 177.96(9) . . ?
P03 Fe01 Si1 82.98(4) . . ?
P04 Fe01 Si1 81.69(4) . . ?
P02 Fe01 Si1 81.84(4) . . ?
C00G P02 C00T 101.92(15) . . ?
C00G P02 C018 97.27(15) . . ?
C00T P02 C018 97.95(16) . . ?
C00G P02 Fe01 115.73(11) . . ?
C00T P02 Fe01 125.20(12) . . ?
C018 P02 Fe01 114.03(11) . . ?
C00J P03 C00Q 99.13(15) . . ?
C00J P03 C00H 102.33(15) . . ?
C00Q P03 C00H 91.11(14) . . ?
C00J P03 Fe01 116.41(11) . . ?
C00Q P03 Fe01 120.43(11) . . ?
C00H P03 Fe01 122.38(11) . . ?
C00C P04 C011 99.38(15) . . ?
C00C P04 C00S 97.51(15) . . ?
C011 P04 C00S 99.67(16) . . ?
C00C P04 Fe01 116.68(11) . . ?
C011 P04 Fe01 119.20(12) . . ?
C00S P04 Fe01 120.17(11) . . ?
C00O Si1 C00D 106.79(15) . . ?
C00O Si1 C00R 107.20(15) . . ?
C00D Si1 C00R 103.74(14) . . ?
C00O Si1 Fe01 112.07(10) . . ?
C00D Si1 Fe01 113.64(11) . . ?
C00R Si1 Fe01 112.80(11) . . ?
O00A Na06 O007 101.92(13) . . ?
O00A Na06 N008 100.98(13) . . ?
O007 Na06 N008 122.34(12) . . ?
O00A Na06 N009 121.91(12) . 2_655 ?
O007 Na06 N009 101.97(12) . 2_655 ?
N008 Na06 N009 109.09(12) . 2_655 ?
O00A Na06 C01A 149.66(12) . 2_655 ?
O007 Na06 C01A 95.04(13) . 2_655 ?
N008 Na06 C01A 90.63(12) . 2_655 ?
N009 Na06 C01A 28.57(9) 2_655 2_655 ?
O00A Na06 C00I 104.76(11) . 2_655 ?
O007 Na06 C00I 130.13(12) . 2_655 ?
N008 Na06 C00I 92.73(11) . 2_655 ?
N009 Na06 C00I 28.56(9) 2_655 2_655 ?
C01A Na06 C00I 46.21(9) 2_655 2_655 ?
C01G O007 C00V 108.3(3) . . ?
C01G O007 Na06 117.8(3) . . ?
C00V O007 Na06 131.8(2) . . ?
N00B N008 Na06 160.9(3) . . ?
C01A N009 C00K 108.6(3) . . ?
C01A N009 C00I 108.9(3) . . ?
C00K N009 C00I 111.3(2) . . ?
C01A N009 Na06 96.9(2) . 2_645 ?
C00K N009 Na06 131.1(2) . 2_645 ?
C00I N009 Na06 98.03(19) . 2_645 ?
C01I O00A C01F 109.4(4) . . ?
C01I O00A Na06 123.5(3) . . ?
C01F O00A Na06 126.6(3) . . ?
N008 N00B Fe01 179.5(3) . . ?
C013 C00C C00D 120.8(3) . . ?
C013 C00C P04 124.3(3) . . ?
C00D C00C P04 114.9(2) . . ?
C00C C00D C00P 118.6(3) . . ?
C00C C00D Si1 112.7(2) . . ?
C00P C00D Si1 128.6(3) . . ?
C011 C00E H00A 109.5 . . ?
C011 C00E H00B 109.5 . . ?
H00A C00E H00B 109.5 . . ?
C011 C00E H00C 109.5 . . ?
H00A C00E H00C 109.5 . . ?
H00B C00E H00C 109.5 . . ?
C00S C00F H00D 109.5 . . ?
C00S C00F H00E 109.5 . . ?
H00D C00F H00E 109.5 . . ?
C00S C00F H00F 109.5 . . ?
H00D C00F H00F 109.5 . . ?
H00E C00F H00F 109.5 . . ?
C00R C00G C00Z 119.8(3) . . ?
C00R C00G P02 114.3(2) . . ?
C00Z C00G P02 125.6(3) . . ?
C00K C00H P03 110.8(2) . . ?
C00K C00H H00G 109.5 . . ?
P03 C00H H00G 109.5 . . ?
C00K C00H H00H 109.5 . . ?
P03 C00H H00H 109.5 . . ?
H00G C00H H00H 108.1 . . ?
N009 C00I C00Q 111.6(3) . . ?
N009 C00I Na06 53.41(15) . 2_645 ?
C00Q C00I Na06 93.04(19) . 2_645 ?
N009 C00I H00I 124.0 . . ?
C00Q C00I H00I 124.0 . . ?
Na06 C00I H00I 124.0 2_645 . ?
C010 C00J C00O 120.8(3) . . ?
C010 C00J P03 124.7(3) . . ?
C00O C00J P03 114.2(2) . . ?
N009 C00K C00H 113.8(3) . . ?
N009 C00K H00J 108.8 . . ?
C00H C00K H00J 108.8 . . ?
N009 C00K H00K 108.8 . . ?
C00H C00K H00K 108.8 . . ?
H00J C00K H00K 107.7 . . ?
C00P C00L C012 119.8(3) . . ?
C00P C00L H00L 120.1 . . ?
C012 C00L H00L 120.1 . . ?
C014 C00M C00O 121.2(3) . . ?
C014 C00M H00M 119.4 . . ?
C00O C00M H00M 119.4 . . ?
C00R C00N C01C 121.3(3) . . ?
C00R C00N H00N 119.3 . . ?
C01C C00N H00N 119.3 . . ?
C00M C00O C00J 117.9(3) . . ?
C00M C00O Si1 128.3(3) . . ?
C00J C00O Si1 113.9(2) . . ?
C00L C00P C00D 120.9(3) . . ?
C00L C00P H00P 119.5 . . ?
C00D C00P H00P 119.5 . . ?
C00I C00Q P03 110.6(2) . . ?
C00I C00Q H00O 109.5 . . ?
P03 C00Q H00O 109.5 . . ?
C00I C00Q H00Q 109.5 . . ?
P03 C00Q H00Q 109.5 . . ?
H00O C00Q H00Q 108.1 . . ?
C00N C00R C00G 118.7(3) . . ?
C00N C00R Si1 127.8(3) . . ?
C00G C00R Si1 113.4(2) . . ?
C00F C00S C01B 109.4(3) . . ?
C00F C00S P04 111.1(2) . . ?
C01B C00S P04 111.6(2) . . ?
C00F C00S H00S 108.2 . . ?
C01B C00S H00S 108.2 . . ?
P04 C00S H00S 108.2 . . ?
C015 C00T C00W 110.8(3) . . ?
C015 C00T P02 115.2(3) . . ?
C00W C00T P02 110.6(2) . . ?
C015 C00T H00T 106.6 . . ?
C00W C00T H00T 106.6 . . ?
P02 C00T H00T 106.6 . . ?
C018 C00U H00R 109.5 . . ?
C018 C00U H00U 109.5 . . ?
H00R C00U H00U 109.5 . . ?
C018 C00U H00V 109.5 . . ?
H00R C00U H00V 109.5 . . ?
H00U C00U H00V 109.5 . . ?
O007 C00V C019 105.2(3) . . ?
O007 C00V H00W 110.7 . . ?
C019 C00V H00W 110.7 . . ?
O007 C00V H00X 110.7 . . ?
C019 C00V H00X 110.7 . . ?
H00W C00V H00X 108.8 . . ?
C00T C00W H00Y 109.5 . . ?
C00T C00W H 109.5 . . ?
H00Y C00W H 109.5 . . ?
C00T C00W HA 109.5 . . ?
H00Y C00W HA 109.5 . . ?
H C00W HA 109.5 . . ?
C011 C00X H00Z 109.5 . . ?
C011 C00X HB 109.5 . . ?
H00Z C00X HB 109.5 . . ?
C011 C00X HC 109.5 . . ?
H00Z C00X HC 109.5 . . ?
HB C00X HC 109.5 . . ?
C014 C00Y C010 120.1(4) . . ?
C014 C00Y H00 120.0 . . ?
C010 C00Y H00 120.0 . . ?
C017 C00Z C00G 120.4(3) . . ?
C017 C00Z H0AA 119.8 . . ?
C00G C00Z H0AA 119.8 . . ?
C00Y C010 C00J 119.7(4) . . ?
C00Y C010 H010 120.1 . . ?
C00J C010 H010 120.1 . . ?
C00E C011 C00X 110.0(3) . . ?
C00E C011 P04 110.5(2) . . ?
C00X C011 P04 110.2(3) . . ?
C00E C011 H011 108.7 . . ?
C00X C011 H011 108.7 . . ?
P04 C011 H011 108.7 . . ?
C00L C012 C013 120.1(3) . . ?
C00L C012 H012 119.9 . . ?
C013 C012 H012 119.9 . . ?
C00C C013 C012 119.7(3) . . ?
C00C C013 H013 120.2 . . ?
C012 C013 H013 120.2 . . ?
C00Y C014 C00M 120.3(3) . . ?
C00Y C014 H014 119.8 . . ?
C00M C014 H014 119.8 . . ?
C00T C015 H01A 109.5 . . ?
C00T C015 H01B 109.5 . . ?
H01A C015 H01B 109.5 . . ?
C00T C015 H01C 109.5 . . ?
H01A C015 H01C 109.5 . . ?
H01B C015 H01C 109.5 . . ?
C01G C016 C019 104.4(4) . . ?
C01G C016 H01D 110.9 . . ?
C019 C016 H01D 110.9 . . ?
C01G C016 H01E 110.9 . . ?
C019 C016 H01E 110.9 . . ?
H01D C016 H01E 108.9 . . ?
C01C C017 C00Z 119.9(3) . . ?
C01C C017 H017 120.1 . . ?
C00Z C017 H017 120.1 . . ?
C01D C018 C00U 108.5(3) . . ?
C01D C018 P02 119.9(3) . . ?
C00U C018 P02 108.0(2) . . ?
C01D C018 H018 106.6 . . ?
C00U C018 H018 106.6 . . ?
P02 C018 H018 106.6 . . ?
C00V C019 C016 103.2(3) . . ?
C00V C019 H01F 111.1 . . ?
C016 C019 H01F 111.1 . . ?
C00V C019 H01G 111.1 . . ?
C016 C019 H01G 111.1 . . ?
H01F C019 H01G 109.1 . . ?
N009 C01A Na06 54.52(17) . 2_645 ?
N009 C01A H01H 118.3 . . ?
Na06 C01A H01H 118.3 2_645 . ?
N009 C01A H01I 118.3 . . ?
Na06 C01A H01I 118.3 2_645 . ?
H01H C01A H01I 115.5 . . ?
C00S C01B H01J 109.5 . . ?
C00S C01B H01K 109.5 . . ?
H01J C01B H01K 109.5 . . ?
C00S C01B H01L 109.5 . . ?
H01J C01B H01L 109.5 . . ?
H01K C01B H01L 109.5 . . ?
C017 C01C C00N 119.8(3) . . ?
C017 C01C H01M 120.1 . . ?
C00N C01C H01M 120.1 . . ?
C018 C01D H01N 109.5 . . ?
C018 C01D H01O 109.5 . . ?
H01N C01D H01O 109.5 . . ?
C018 C01D H01P 109.5 . . ?
H01N C01D H01P 109.5 . . ?
H01O C01D H01P 109.5 . . ?
C01H C01E C01F 102.6(5) . . ?
C01H C01E H01Q 111.2 . . ?
C01F C01E H01Q 111.2 . . ?
C01H C01E H01R 111.2 . . ?
C01F C01E H01R 111.2 . . ?
H01Q C01E H01R 109.2 . . ?
O00A C01F C01E 106.2(4) . . ?
O00A C01F H01S 110.5 . . ?
C01E C01F H01S 110.5 . . ?
O00A C01F H01T 110.5 . . ?
C01E C01F H01T 110.5 . . ?
H01S C01F H01T 108.7 . . ?
O007 C01G C016 110.0(4) . . ?
O007 C01G H01U 109.7 . . ?
C016 C01G H01U 109.7 . . ?
O007 C01G H01V 109.7 . . ?
C016 C01G H01V 109.7 . . ?
H01U C01G H01V 108.2 . . ?
C01E C01H C01I 102.5(4) . . ?
C01E C01H H01W 111.3 . . ?
C01I C01H H01W 111.3 . . ?
C01E C01H H01X 111.3 . . ?
C01I C01H H01X 111.3 . . ?
H01W C01H H01X 109.2 . . ?
O00A C01I C01H 105.7(4) . . ?
O00A C01I H01Y 110.6 . . ?
C01H C01I H01Y 110.6 . . ?
O00A C01I HD 110.6 . . ?
C01H C01I HD 110.6 . . ?
H01Y C01I HD 108.7 . . ?

loop_
_geom_torsion_atom_site_label_1
_geom_torsion_atom_site_label_2
_geom_torsion_atom_site_label_3
_geom_torsion_atom_site_label_4
_geom_torsion
_geom_torsion_site_symmetry_1
_geom_torsion_site_symmetry_2
_geom_torsion_site_symmetry_3
_geom_torsion_site_symmetry_4
_geom_torsion_publ_flag
C011 P04 C00C C013 45.5(3) . . . . ?
C00S P04 C00C C013 -55.6(3) . . . . ?
Fe01 P04 C00C C013 175.0(3) . . . . ?
C011 P04 C00C C00D -134.1(3) . . . . ?
C00S P04 C00C C00D 124.8(3) . . . . ?
Fe01 P04 C00C C00D -4.5(3) . . . . ?
C013 C00C C00D C00P 2.3(5) . . . . ?
P04 C00C C00D C00P -178.1(3) . . . . ?
C013 C00C C00D Si1 -173.1(3) . . . . ?
P04 C00C C00D Si1 6.5(3) . . . . ?
C00T P02 C00G C00R 153.6(3) . . . . ?
C018 P02 C00G C00R -106.7(3) . . . . ?
Fe01 P02 C00G C00R 14.5(3) . . . . ?
C00T P02 C00G C00Z -32.9(4) . . . . ?
C018 P02 C00G C00Z 66.9(3) . . . . ?
Fe01 P02 C00G C00Z -172.0(3) . . . . ?
C00J P03 C00H C00K -157.9(2) . . . . ?
C00Q P03 C00H C00K -58.3(2) . . . . ?
Fe01 P03 C00H C00K 69.5(2) . . . . ?
C01A N009 C00I C00Q -177.3(3) . . . . ?
C00K N009 C00I C00Q 63.0(3) . . . . ?
Na06 N009 C00I C00Q -77.1(2) 2_645 . . . ?
C01A N009 C00I Na06 -100.2(2) . . . 2_645 ?
C00K N009 C00I Na06 140.1(3) . . . 2_645 ?
C00Q P03 C00J C010 -48.8(3) . . . . ?
C00H P03 C00J C010 44.4(3) . . . . ?
Fe01 P03 C00J C010 -179.5(3) . . . . ?
C00Q P03 C00J C00O 125.8(3) . . . . ?
C00H P03 C00J C00O -141.0(2) . . . . ?
Fe01 P03 C00J C00O -4.9(3) . . . . ?
C01A N009 C00K C00H 179.2(3) . . . . ?
C00I N009 C00K C00H -60.9(3) . . . . ?
Na06 N009 C00K C00H 61.7(3) 2_645 . . . ?
P03 C00H C00K N009 64.8(3) . . . . ?
C014 C00M C00O C00J -1.5(6) . . . . ?
C014 C00M C00O Si1 178.9(3) . . . . ?
C010 C00J C00O C00M 2.3(5) . . . . ?
P03 C00J C00O C00M -172.5(3) . . . . ?
C010 C00J C00O Si1 -178.1(3) . . . . ?
P03 C00J C00O Si1 7.1(3) . . . . ?
C012 C00L C00P C00D 0.4(6) . . . . ?
C00C C00D C00P C00L -2.3(5) . . . . ?
Si1 C00D C00P C00L 172.3(3) . . . . ?
N009 C00I C00Q P03 -70.0(3) . . . . ?
Na06 C00I C00Q P03 -121.60(16) 2_645 . . . ?
C00J P03 C00Q C00I 164.3(2) . . . . ?
C00H P03 C00Q C00I 61.6(2) . . . . ?
Fe01 P03 C00Q C00I -67.6(2) . . . . ?
C01C C00N C00R C00G -1.6(6) . . . . ?
C01C C00N C00R Si1 178.5(3) . . . . ?
C00Z C00G C00R C00N 0.2(5) . . . . ?
P02 C00G C00R C00N 174.2(3) . . . . ?
C00Z C00G C00R Si1 -179.9(3) . . . . ?
P02 C00G C00R Si1 -6.0(3) . . . . ?
C00C P04 C00S C00F -49.9(3) . . . . ?
C011 P04 C00S C00F -150.8(3) . . . . ?
Fe01 P04 C00S C00F 77.1(3) . . . . ?
C00C P04 C00S C01B -172.3(3) . . . . ?
C011 P04 C00S C01B 86.8(3) . . . . ?
Fe01 P04 C00S C01B -45.4(3) . . . . ?
C00G P02 C00T C015 -59.6(3) . . . . ?
C018 P02 C00T C015 -158.8(3) . . . . ?
Fe01 P02 C00T C015 74.2(3) . . . . ?
C00G P02 C00T C00W 173.8(3) . . . . ?
C018 P02 C00T C00W 74.6(3) . . . . ?
Fe01 P02 C00T C00W -52.4(3) . . . . ?
C01G O007 C00V C019 23.8(6) . . . . ?
Na06 O007 C00V C019 -173.6(3) . . . . ?
C00R C00G C00Z C017 0.7(6) . . . . ?
P02 C00G C00Z C017 -172.5(3) . . . . ?
C014 C00Y C010 C00J -0.9(7) . . . . ?
C00O C00J C010 C00Y -1.1(6) . . . . ?
P03 C00J C010 C00Y 173.1(3) . . . . ?
C00C P04 C011 C00E 169.2(3) . . . . ?
C00S P04 C011 C00E -91.4(3) . . . . ?
Fe01 P04 C011 C00E 41.4(3) . . . . ?
C00C P04 C011 C00X 47.5(3) . . . . ?
C00S P04 C011 C00X 146.8(3) . . . . ?
Fe01 P04 C011 C00X -80.4(3) . . . . ?
C00P C00L C012 C013 1.6(6) . . . . ?
C00D C00C C013 C012 -0.4(5) . . . . ?
P04 C00C C013 C012 -179.9(3) . . . . ?
C00L C012 C013 C00C -1.6(6) . . . . ?
C010 C00Y C014 C00M 1.7(7) . . . . ?
C00O C00M C014 C00Y -0.5(7) . . . . ?
C00G C00Z C017 C01C -0.2(6) . . . . ?
O007 C00V C019 C016 -30.0(4) . . . . ?
C01G C016 C019 C00V 25.0(6) . . . . ?
C00K N009 C01A Na06 -137.7(3) . . . 2_645 ?
C00I N009 C01A Na06 101.0(2) . . . 2_645 ?
C00Z C017 C01C C00N -1.1(7) . . . . ?
C00R C00N C01C C017 2.1(7) . . . . ?
C01I O00A C01F C01E 8.4(6) . . . . ?
Na06 O00A C01F C01E -164.0(4) . . . . ?
C01H C01E C01F O00A -28.1(6) . . . . ?
C00V O007 C01G C016 -7.7(8) . . . . ?
Na06 O007 C01G C016 -173.1(4) . . . . ?
C019 C016 C01G O007 -11.5(8) . . . . ?
C01F C01E C01H C01I 36.2(6) . . . . ?
C01F O00A C01I C01H 15.0(6) . . . . ?
Na06 O00A C01I C01H -172.4(4) . . . . ?
C01E C01H C01I O00A -32.1(7) . . . . ?

_refine_diff_density_max         1.424
_refine_diff_density_min         -1.488
_refine_diff_density_rms         0.119

_shelxl_version_number           2013-3

_shelx_res_file                  
;

TITL a14450_a.res in P2(1)/c
CELL 0.71073 13.4543 10.2081 32.2641 90 90.86 90
ZERR 4 0.0054 0.0041 0.0138 0 0.008 0
LATT 1
SYMM -X,0.5+Y,0.5-Z

SFAC C H Fe N Na O P Si
UNIT 172 260 4 12 4 8 12 4

L.S. 10
PLAN  20
TEMP -173.15
REM Old TITL a14450 in Pc
BOND $H
MORE -1
CONF
fmap -2
acta 50
TWIN -1 0 0 0 -1 0 0 0 1 2
OMIT 0 0 2
REM <HKL>Z:/frames/jpeters/a14450/work/a14450.hkl</HKL>

WGHT    0.055900   18.304096
BASF   0.14269
FVAR       0.20587
FE01  3    0.301205    0.294337    0.363720    11.00000    0.01016    0.01164 =
         0.01203    0.00107    0.00165   -0.00020
P02   7    0.382838    0.165786    0.407292    11.00000    0.01106    0.01448 =
         0.01444    0.00191   -0.00090    0.00011
P03   7    0.253616    0.194060    0.307302    11.00000    0.01118    0.01460 =
         0.01306    0.00052    0.00123   -0.00150
P04   7    0.218046    0.467171    0.384550    11.00000    0.01189    0.01390 =
         0.01581    0.00021    0.00247    0.00042
SI1   8    0.169305    0.189532    0.390806    11.00000    0.01244    0.01204 =
         0.01468    0.00286    0.00310    0.00020
NA06  5    0.619370    0.551265    0.325153    11.00000    0.01719    0.02295 =
         0.02071    0.00388   -0.00041   -0.00464
O007  6    0.688475    0.659040    0.380069    11.00000    0.02675    0.03730 =
         0.02237    0.00019    0.00034   -0.01117
N008  4    0.468132    0.439578    0.329547    11.00000    0.01535    0.02094 =
         0.02166    0.00057    0.00277   -0.00529
N009  4    0.397404    0.229320    0.227196    11.00000    0.01739    0.01510 =
         0.01684   -0.00001    0.00475    0.00037
O00A  6    0.726368    0.382147    0.316964    11.00000    0.02659    0.03654 =
         0.03482   -0.00343   -0.00853    0.01037
N00B  4    0.402705    0.381924    0.342964    11.00000    0.01290    0.01544 =
         0.01373   -0.00058   -0.00009   -0.00185
C00C  1    0.099311    0.436127    0.410267    11.00000    0.01024    0.01655 =
         0.01814    0.00143    0.00368    0.00225
C00D  1    0.070095    0.304562    0.411257    11.00000    0.01564    0.01973 =
         0.01610    0.00406    0.00592    0.00186
C00E  1    0.387523    0.603013    0.414164    11.00000    0.02089    0.02383 =
         0.02456   -0.00302    0.00027   -0.00578
AFIX 137
H00A  2    0.422705    0.518977    0.415066    11.00000   -1.50000
H00B  2    0.416946    0.662618    0.434755    11.00000   -1.50000
H00C  2    0.393202    0.641451    0.386467    11.00000   -1.50000
AFIX   0
C00F  1    0.078550    0.541770    0.322846    11.00000    0.02044    0.03184 =
         0.02520    0.00480   -0.00339    0.00346
AFIX 137
H00D  2    0.089561    0.451435    0.313716    11.00000   -1.50000
H00E  2    0.064793    0.597371    0.298672    11.00000   -1.50000
H00F  2    0.021780    0.544416    0.341506    11.00000   -1.50000
AFIX   0
C00G  1    0.306666    0.081961    0.446227    11.00000    0.01619    0.01991 =
         0.01378    0.00377    0.00210    0.00230
C00H  1    0.230258    0.282988    0.257342    11.00000    0.01663    0.01713 =
         0.01539    0.00154    0.00066    0.00429
AFIX  23
H00G  2    0.197730    0.223107    0.237173    11.00000   -1.20000
H00H  2    0.184805    0.357530    0.262168    11.00000   -1.20000
AFIX   0
C00I  1    0.426807    0.147201    0.263229    11.00000    0.01143    0.01831 =
         0.01876   -0.00012    0.00244   -0.00068
AFIX  13
H00I  2    0.494812    0.147228    0.276170    11.00000   -1.20000
AFIX   0
C00J  1    0.142471    0.089328    0.311171    11.00000    0.01200    0.01864 =
         0.01959    0.00058   -0.00078   -0.00239
C00K  1    0.327963    0.333946    0.239365    11.00000    0.01975    0.01652 =
         0.01466    0.00250    0.00272    0.00105
AFIX  23
H00J  2    0.312420    0.388669    0.214778    11.00000   -1.20000
H00K  2    0.361257    0.390617    0.260245    11.00000   -1.20000
AFIX   0
C00L  1   -0.080028    0.369142    0.447081    11.00000    0.01713    0.02755 =
         0.02661    0.00212    0.01155    0.00206
AFIX  43
H00L  2   -0.141454    0.346258    0.459289    11.00000   -1.20000
AFIX   0
C00M  1    0.028449   -0.012192    0.358052    11.00000    0.01791    0.02610 =
         0.02984   -0.00018    0.00779   -0.00599
AFIX  43
H00M  2    0.003250   -0.023236    0.385177    11.00000   -1.20000
AFIX   0
C00N  1    0.141118    0.014163    0.462979    11.00000    0.01695    0.02934 =
         0.02772    0.01289    0.00506    0.00126
AFIX  43
H00N  2    0.071449    0.017258    0.457834    11.00000   -1.20000
AFIX   0
C00O  1    0.105427    0.077849    0.351486    11.00000    0.00707    0.01900 =
         0.02131    0.00198    0.00459   -0.00289
C00P  1   -0.021227    0.272837    0.429229    11.00000    0.01531    0.02056 =
         0.02596    0.00462    0.00884    0.00017
AFIX  43
H00P  2   -0.043190    0.184390    0.429203    11.00000   -1.20000
AFIX   0
C00Q  1    0.338445    0.076196    0.281162    11.00000    0.01881    0.01386 =
         0.01653    0.00075    0.00211   -0.00309
AFIX  23
H00O  2    0.362011    0.009871    0.301425    11.00000   -1.20000
H00Q  2    0.301665    0.030162    0.258701    11.00000   -1.20000
AFIX   0
C00R  1    0.204172    0.084653    0.437629    11.00000    0.01396    0.02009 =
         0.01841    0.00527    0.00444   -0.00052
C00S  1    0.170870    0.591544    0.345562    11.00000    0.02226    0.01444 =
         0.02160    0.00187    0.00253    0.00282
AFIX  13
H00S  2    0.152694    0.673060    0.360877    11.00000   -1.20000
AFIX   0
C00T  1    0.495324    0.214742    0.438784    11.00000    0.02305    0.02159 =
         0.01935    0.00415   -0.00555   -0.00516
AFIX  13
H00T  2    0.524157    0.132157    0.450514    11.00000   -1.20000
AFIX   0
C00U  1    0.350195   -0.083352    0.373033    11.00000    0.02060    0.01807 =
         0.02388    0.00237    0.00077   -0.00036
AFIX 137
H00R  2    0.332688   -0.129646    0.398512    11.00000   -1.50000
H00U  2    0.370605   -0.146936    0.352055    11.00000   -1.50000
H00V  2    0.292404   -0.034151    0.362689    11.00000   -1.50000
AFIX   0
C00V  1    0.690612    0.630152    0.423787    11.00000    0.02468    0.02983 =
         0.02670    0.00280    0.00108   -0.00413
AFIX  23
H00W  2    0.730363    0.550386    0.429502    11.00000   -1.20000
H00X  2    0.622473    0.616545    0.434122    11.00000   -1.20000
AFIX   0
C00W  1    0.574589    0.273960    0.411001    11.00000    0.01908    0.03068 =
         0.03295    0.00580   -0.00281   -0.00530
AFIX 137
H00Y  2    0.588873    0.213163    0.388350    11.00000   -1.50000
H     2    0.635405    0.289646    0.427349    11.00000   -1.50000
HA    2    0.550324    0.357050    0.399485    11.00000   -1.50000
AFIX   0
C00X  1    0.267106    0.524168    0.467896    11.00000    0.02362    0.04553 =
         0.01829   -0.00444    0.00206    0.00212
AFIX 137
H00Z  2    0.198598    0.535386    0.477165    11.00000   -1.50000
HB    2    0.312531    0.570248    0.486924    11.00000   -1.50000
HC    2    0.283766    0.430720    0.467571    11.00000   -1.50000
AFIX   0
C00Y  1    0.023547   -0.070095    0.285990    11.00000    0.02100    0.03873 =
         0.03256   -0.00451   -0.00391   -0.01421
AFIX  43
H00   2   -0.005290   -0.118735    0.263774    11.00000   -1.20000
AFIX   0
C00Z  1    0.343532    0.008316    0.479919    11.00000    0.02076    0.02819 =
         0.01934    0.00796    0.00000    0.00576
AFIX  43
H0AA  2    0.412877    0.007317    0.485909    11.00000   -1.20000
AFIX   0
C010  1    0.101228    0.016610    0.278472    11.00000    0.02003    0.03391 =
         0.02383   -0.00306   -0.00128   -0.01083
AFIX  43
H010  2    0.126059    0.026262    0.251233    11.00000   -1.20000
AFIX   0
C011  1    0.277208    0.581028    0.423900    11.00000    0.01631    0.01871 =
         0.02334   -0.00583    0.00007   -0.00362
AFIX  13
H011  2    0.242057    0.667283    0.422651    11.00000   -1.20000
AFIX   0
C012  1   -0.048597    0.499075    0.446999    11.00000    0.01847    0.02530 =
         0.02874   -0.00118    0.00913    0.00685
AFIX  43
H012  2   -0.087835    0.564579    0.459783    11.00000   -1.20000
AFIX   0
C013  1    0.040657    0.533380    0.428129    11.00000    0.01778    0.02236 =
         0.02776   -0.00275    0.00667    0.00339
AFIX  43
H013  2    0.061304    0.622341    0.427457    11.00000   -1.20000
AFIX   0
C014  1   -0.011495   -0.085354    0.325632    11.00000    0.02231    0.02829 =
         0.04337   -0.00301    0.00202   -0.01500
AFIX  43
H014  2   -0.063249   -0.146272    0.330769    11.00000   -1.20000
AFIX   0
C015  1    0.474855    0.303610    0.475230    11.00000    0.03467    0.03030 =
         0.02366   -0.00284   -0.00766   -0.00275
AFIX 137
H01A  2    0.452195    0.389168    0.465061    11.00000   -1.50000
H01B  2    0.535871    0.314753    0.491827    11.00000   -1.50000
H01C  2    0.423245    0.264445    0.492400    11.00000   -1.50000
AFIX   0
C016  1    0.807527    0.799584    0.411076    11.00000    0.03928    0.03670 =
         0.03109    0.00465   -0.00418   -0.01768
AFIX  23
H01D  2    0.810462    0.896480    0.411500    11.00000   -1.20000
H01E  2    0.875503    0.764380    0.415261    11.00000   -1.20000
AFIX   0
C017  1    0.279237   -0.062914    0.504474    11.00000    0.02606    0.03299 =
         0.02366    0.01510    0.00267    0.00362
AFIX  43
H017  2    0.304557   -0.112786    0.527139    11.00000   -1.20000
AFIX   0
C018  1    0.436837    0.012428    0.382257    11.00000    0.01697    0.01818 =
         0.02102    0.00297    0.00259    0.00586
AFIX  13
H018  2    0.463241    0.040139    0.354808    11.00000   -1.20000
AFIX   0
C019  1    0.738140    0.748742    0.444123    11.00000    0.03189    0.03213 =
         0.02403   -0.00013   -0.00057   -0.00324
AFIX  23
H01F  2    0.775525    0.723832    0.469584    11.00000   -1.20000
H01G  2    0.687538    0.815153    0.451213    11.00000   -1.20000
AFIX   0
C01A  1    0.486331    0.289959    0.210152    11.00000    0.02000    0.02265 =
         0.02915    0.00346    0.00964   -0.00318
AFIX  23
H01H  2    0.550510    0.276928    0.224990    11.00000   -1.20000
H01I  2    0.478969    0.374345    0.195298    11.00000   -1.20000
AFIX   0
C01B  1    0.250538    0.626673    0.314023    11.00000    0.03082    0.02298 =
         0.02098    0.00388    0.00326   -0.00390
AFIX 137
H01J  2    0.310738    0.656394    0.328686    11.00000   -1.50000
H01K  2    0.225796    0.696786    0.295866    11.00000   -1.50000
H01L  2    0.266055    0.549316    0.297336    11.00000   -1.50000
AFIX   0
C01C  1    0.178017   -0.061175    0.495877    11.00000    0.02751    0.03675 =
         0.03031    0.01979    0.00765    0.00110
AFIX  43
H01M  2    0.133898   -0.111077    0.512313    11.00000   -1.20000
AFIX   0
C01D  1    0.519889   -0.062694    0.404111    11.00000    0.02361    0.02585 =
         0.03002   -0.00041   -0.00416    0.00849
AFIX 137
H01N  2    0.579422   -0.007568    0.405979    11.00000   -1.50000
H01O  2    0.534871   -0.142234    0.388385    11.00000   -1.50000
H01P  2    0.498925   -0.086715    0.432058    11.00000   -1.50000
AFIX   0
C01E  1    0.788388    0.166728    0.311861    11.00000    0.04265    0.04113 =
         0.07082   -0.00129   -0.00859    0.00508
AFIX  23
H01Q  2    0.775147    0.121877    0.338418    11.00000   -1.20000
H01R  2    0.800971    0.100245    0.290225    11.00000   -1.20000
AFIX   0
C01F  1    0.703499    0.255612    0.299468    11.00000    0.02878    0.04893 =
         0.04804   -0.01767   -0.01201    0.00860
AFIX  23
H01S  2    0.697530    0.261435    0.268903    11.00000   -1.20000
H01T  2    0.640089    0.222040    0.310458    11.00000   -1.20000
AFIX   0
C01G  1    0.763708    0.752265    0.371975    11.00000    0.07733    0.10799 =
         0.02612   -0.01300    0.01321   -0.07299
AFIX  23
H01U  2    0.734989    0.826822    0.356249    11.00000   -1.20000
H01V  2    0.815946    0.711671    0.354919    11.00000   -1.20000
AFIX   0
C01H  1    0.874078    0.260464    0.316156    11.00000    0.02680    0.04504 =
         0.08474    0.01362    0.00137    0.01077
AFIX  23
H01W  2    0.904018    0.279161    0.288945    11.00000   -1.20000
H01X  2    0.925990    0.225779    0.335258    11.00000   -1.20000
AFIX   0
C01I  1    0.825344    0.380902    0.333820    11.00000    0.03054    0.04687 =
         0.07037   -0.00747   -0.02380    0.00773
AFIX  23
H01Y  2    0.824213    0.376307    0.364459    11.00000   -1.20000
HD    2    0.861700    0.460898    0.325614    11.00000   -1.20000
AFIX   0
HKLF 4

REM  a14450_a.res in P2(1)/c
REM R1 =  0.0860 for   16333 Fo > 4sig(Fo)  and  0.1237 for all   23557 data
REM    496 parameters refined using      0 restraints

END

WGHT      0.0557     18.3155

REM Highest difference peak  1.424,  deepest hole -1.488,  1-sigma level  0.119
Q1    1   0.2997  0.1151  0.3638  11.00000  0.05   -1.49
Q2    1   0.2421  0.2996  0.3633  11.00000  0.05    1.42
Q3    1   0.2709  0.2873  0.3719  11.00000  0.05   -1.17
Q4    1   0.3113  0.2027  0.3062  11.00000  0.05    1.04
Q5    1   0.3851  0.4374  0.4064  11.00000  0.05   -1.00
Q6    1   0.3115  0.3438  0.3644  11.00000  0.05    1.00
Q7    1   0.2131 -0.0550  0.3845  11.00000  0.05   -0.92
Q8    1   0.4563  0.2043  0.2835  11.00000  0.05    0.91
Q9    1   0.3562  0.3012  0.3647  11.00000  0.05    0.91
Q10   1   0.3023  0.2566  0.3646  11.00000  0.05    0.87
Q11   1   0.1924  0.2039  0.3073  11.00000  0.05    0.85
Q12   1   0.1868  0.4672  0.3872  11.00000  0.05   -0.84
Q13   1   0.3084  0.2550  0.3466  11.00000  0.05   -0.82
Q14   1   0.4864  0.0746  0.2519  11.00000  0.05    0.78
Q15   1   0.2243  0.1772  0.3163  11.00000  0.05   -0.77
Q16   1   0.2529  0.2453  0.3072  11.00000  0.05    0.77
Q17   1   0.2525  0.4056  0.3086  11.00000  0.05   -0.76
Q18   1   0.3300  0.2934  0.3542  11.00000  0.05   -0.76
Q19   1   0.4134  0.1637  0.3989  11.00000  0.05   -0.75
Q20   1   0.2389  0.3035  0.3342  11.00000  0.05    0.75
;
_shelx_res_checksum              41756

_chemical_properties_physical    ', Air-sensitive,Moisture-sensitive'
####################################################################### 
# 
# This file contains crystal structure data downloaded from the 
# Cambridge Structural Database (CSD) hosted by the Cambridge 
# Crystallographic Data Centre (CCDC).
# 
# Full information about CCDC data access policies and citation 
# guidelines are available at http://www.ccdc.cam.ac.uk/access/V1 
# 
# Audit and citation data items may have been added by the CCDC. 
# Please retain this information to preserve the provenance of 
# this file and to allow appropriate attribution of the data. 
# 
#######################################################################

data_p14067_final
_database_code_depnum_ccdc_archive 'CCDC 1511369'
_audit_update_record             
;
2016-10-24 deposited with the CCDC.
2016-12-08 downloaded from the CCDC.
;

_audit_creation_method           SHELXL-2013
_chemical_name_systematic        {[SiP(iPr)2P(NMe)]FeNH3}{BArF4}
_chemical_name_common            'Compound 3'
_chemical_melting_point          ?
_chemical_formula_moiety         ?
_chemical_formula_sum            'C69 H71 B F24 Fe N2 O0.50 P3 Si'
_chemical_formula_weight         1579.93

loop_
_atom_type_symbol
_atom_type_description
_atom_type_scat_dispersion_real
_atom_type_scat_dispersion_imag
_atom_type_scat_source
C C 0.0181 0.0091 'International Tables Vol C Tables 4.2.6.8 and 6.1.1.4'
H H 0.0000 0.0000 'International Tables Vol C Tables 4.2.6.8 and 6.1.1.4'
B B 0.0090 0.0039 'International Tables Vol C Tables 4.2.6.8 and 6.1.1.4'
N N 0.0311 0.0180 'International Tables Vol C Tables 4.2.6.8 and 6.1.1.4'
F F 0.0727 0.0534 'International Tables Vol C Tables 4.2.6.8 and 6.1.1.4'
Si Si 0.2541 0.3302 'International Tables Vol C Tables 4.2.6.8 and 6.1.1.4'
P P 0.2955 0.4335 'International Tables Vol C Tables 4.2.6.8 and 6.1.1.4'
Fe Fe -1.1336 3.1974 'International Tables Vol C Tables 4.2.6.8 and 6.1.1.4'
O O 0.0492 0.0322 'International Tables Vol C Tables 4.2.6.8 and 6.1.1.4'

_space_group_crystal_system      triclinic
_space_group_IT_number           2
_space_group_name_H-M_alt        'P -1'
_space_group_name_Hall           '-P 1'

_shelx_space_group_comment       
;
The symmetry employed for this shelxl refinement is uniquely defined
by the following loop, which should always be used as a source of
symmetry information in preference to the above space-group names.
They are only intended as comments.
;

loop_
_space_group_symop_operation_xyz
'x, y, z'
'-x, -y, -z'

_cell_length_a                   13.2134(6)
_cell_length_b                   16.5453(8)
_cell_length_c                   19.1158(9)
_cell_angle_alpha                107.944(3)
_cell_angle_beta                 103.367(3)
_cell_angle_gamma                104.913(3)
_cell_volume                     3616.2(3)
_cell_formula_units_Z            2
_cell_measurement_temperature    100(2)
_cell_measurement_reflns_used    9400
_cell_measurement_theta_min      2.58
_cell_measurement_theta_max      74.65

_exptl_crystal_description       block
_exptl_crystal_colour            orange
_exptl_crystal_density_meas      ?
_exptl_crystal_density_method    ?
_exptl_crystal_density_diffrn    1.451
_exptl_crystal_F_000             1618
_exptl_transmission_factor_min   ?
_exptl_transmission_factor_max   ?
_exptl_crystal_size_max          ?
_exptl_crystal_size_mid          ?
_exptl_crystal_size_min          ?
_exptl_absorpt_coefficient_mu    3.393
_shelx_estimated_absorpt_T_min   ?
_shelx_estimated_absorpt_T_max   ?
_exptl_absorpt_correction_type   multi-scan
_exptl_absorpt_correction_T_min  0.6304
_exptl_absorpt_correction_T_max  0.7431
_exptl_absorpt_process_details   ?

_exptl_special_details           
;
 ?
;

_diffrn_ambient_temperature      100(2)
_diffrn_radiation_wavelength     1.54178
_diffrn_radiation_type           CuK\a
_diffrn_source                   ?
_diffrn_measurement_device_type  'Photon 100 CMOS'
_diffrn_measurement_method       '\f and \w scans'
_diffrn_detector_area_resol_mean ?
_diffrn_reflns_number            134383
_diffrn_reflns_av_unetI/netI     0.0621
_diffrn_reflns_av_R_equivalents  0.1344
_diffrn_reflns_limit_h_min       -16
_diffrn_reflns_limit_h_max       16
_diffrn_reflns_limit_k_min       -20
_diffrn_reflns_limit_k_max       20
_diffrn_reflns_limit_l_min       -23
_diffrn_reflns_limit_l_max       23
_diffrn_reflns_theta_min         2.581
_diffrn_reflns_theta_max         75.260
_diffrn_reflns_theta_full        67.679
_diffrn_measured_fraction_theta_max 0.991
_diffrn_measured_fraction_theta_full 0.999
_diffrn_reflns_Laue_measured_fraction_max 0.991
_diffrn_reflns_Laue_measured_fraction_full 0.999
_diffrn_reflns_point_group_measured_fraction_max 0.991
_diffrn_reflns_point_group_measured_fraction_full 0.999
_reflns_number_total             14802
_reflns_number_gt                10468
_reflns_threshold_expression     'I > 2\s(I)'
_reflns_Friedel_coverage         0.000
_reflns_Friedel_fraction_max     .
_reflns_Friedel_fraction_full    .

_reflns_special_details          
;
 Reflections were merged by SHELXL according to the crystal
 class for the calculation of statistics and refinement.
 
 _reflns_Friedel_fraction is defined as the number of unique
 Friedel pairs measured divided by the number that would be
 possible theoretically, ignoring centric projections and
 systematic absences.
;

_computing_data_collection       ?
_computing_cell_refinement       ?
_computing_data_reduction        ?
_computing_structure_solution    ?
_computing_structure_refinement  'SHELXL-2013 (Sheldrick, 2013)'
_computing_molecular_graphics    ?
_computing_publication_material  ?

_refine_special_details          
;
 ?
;
_refine_ls_structure_factor_coef Fsqd
_refine_ls_matrix_type           full
_refine_ls_weighting_scheme      calc
_refine_ls_weighting_details     
'w=1/[\s^2^(Fo^2^)+(0.0763P)^2^+6.5212P] where P=(Fo^2^+2Fc^2^)/3'
_atom_sites_solution_primary     ?
_atom_sites_solution_secondary   ?
_atom_sites_solution_hydrogens   mixed
_refine_ls_hydrogen_treatment    mixed
_refine_ls_extinction_method     none
_refine_ls_extinction_coef       .
_refine_ls_number_reflns         14802
_refine_ls_number_parameters     1078
_refine_ls_number_restraints     2398
_refine_ls_R_factor_all          0.1025
_refine_ls_R_factor_gt           0.0690
_refine_ls_wR_factor_ref         0.1811
_refine_ls_wR_factor_gt          0.1612
_refine_ls_goodness_of_fit_ref   1.014
_refine_ls_restrained_S_all      0.945
_refine_ls_shift/su_max          0.001
_refine_ls_shift/su_mean         0.000

loop_
_atom_site_label
_atom_site_type_symbol
_atom_site_fract_x
_atom_site_fract_y
_atom_site_fract_z
_atom_site_U_iso_or_equiv
_atom_site_adp_type
_atom_site_occupancy
_atom_site_site_symmetry_order
_atom_site_calc_flag
_atom_site_refinement_flags_posn
_atom_site_refinement_flags_adp
_atom_site_refinement_flags_occupancy
_atom_site_disorder_assembly
_atom_site_disorder_group
Fe1 Fe 0.71421(5) 0.59984(4) 0.85509(3) 0.02581(15) Uani 1 1 d . U . . .
P3 P 0.60602(8) 0.47619(6) 0.87034(5) 0.0262(2) Uani 1 1 d . U . . .
Si1 Si 0.78364(9) 0.64525(7) 0.98872(6) 0.0288(2) Uani 1 1 d . U . . .
P2 P 0.89743(9) 0.61235(7) 0.87129(6) 0.0348(2) Uani 1 1 d . U . . .
P1 P 0.67566(11) 0.73446(8) 0.89514(7) 0.0435(3) Uani 1 1 d . U . . .
F453 F 0.0149(2) 0.51196(18) 0.38416(17) 0.0502(7) Uani 1 1 d . U . . .
F733 F 0.2764(2) 0.38071(19) 0.48001(17) 0.0555(7) Uani 1 1 d . U . . .
F732 F 0.3517(3) 0.2810(2) 0.46853(19) 0.0694(9) Uani 1 1 d . U . . .
F731 F 0.3269(3) 0.3345(3) 0.38101(18) 0.0776(10) Uani 1 1 d . U . . .
F452 F -0.0909(3) 0.57999(19) 0.4204(2) 0.0731(9) Uani 1 1 d . U . . .
F451 F -0.1474(3) 0.4787(2) 0.30632(19) 0.0874(13) Uani 1 1 d . U . . .
F553 F -0.1476(3) -0.1309(2) 0.4966(2) 0.0831(11) Uani 1 1 d . U . . .
F552 F -0.2218(4) -0.1453(2) 0.3815(2) 0.1006(14) Uani 1 1 d . U . . .
F533 F 0.0551(3) 0.1744(3) 0.70402(18) 0.0928(12) Uani 1 1 d . U . . .
N1 N 0.6441(4) 0.5510(3) 0.7361(2) 0.0416(9) Uani 1 1 d . U . . .
F551 F -0.3088(3) -0.1278(2) 0.4607(3) 0.1137(17) Uani 1 1 d . U . . .
F633 F -0.6459(3) -0.0390(3) 0.1706(3) 0.1160(18) Uani 1 1 d . U . . .
C61 C -0.2558(3) 0.1236(2) 0.3016(2) 0.0299(8) Uani 1 1 d . U . . .
F632 F -0.5618(3) -0.0912(3) 0.2416(3) 0.1088(15) Uani 1 1 d . U . . .
C51 C -0.1398(3) 0.1328(3) 0.4458(2) 0.0307(8) Uani 1 1 d . U . . .
C66 C -0.2525(4) 0.1354(3) 0.2327(2) 0.0323(8) Uani 1 1 d . U . . .
H66 H -0.1832 0.1685 0.2313 0.039 Uiso 1 1 calc R U . . .
N2 N 0.4369(3) 0.4145(3) 0.7257(2) 0.0522(10) Uani 1 1 d . U . . .
F532 F -0.0682(4) 0.2310(3) 0.7034(2) 0.1101(15) Uani 1 1 d . U . . .
C36 C 0.6656(3) 0.4663(3) 0.9624(2) 0.0280(8) Uani 1 1 d . U . . .
C31 C 0.7489(3) 0.5463(3) 1.0198(2) 0.0306(8) Uani 1 1 d . U . . .
F531 F 0.0698(5) 0.2881(3) 0.6747(2) 0.150(3) Uani 1 1 d . U . . .
C731 C 0.1671(3) 0.2344(3) 0.3846(2) 0.0347(8) Uani 1 1 d . U . . .
C46 C -0.1107(3) 0.3486(3) 0.3903(2) 0.0312(8) Uani 1 1 d . U . . .
H46 H -0.0607 0.3425 0.3620 0.037 Uiso 1 1 calc R U . . .
C631 C -0.4539(4) 0.0385(3) 0.2323(2) 0.0373(9) Uani 1 1 d . U . . .
F631 F -0.5901(3) 0.0297(3) 0.2916(3) 0.1249(18) Uani 1 1 d . U . . .
C35 C 0.6328(4) 0.3885(3) 0.9772(3) 0.0386(9) Uani 1 1 d . U . . .
H35 H 0.5748 0.3351 0.9384 0.046 Uiso 1 1 calc R U . . .
C71 C -0.0323(3) 0.1760(3) 0.3589(2) 0.0290(8) Uani 1 1 d . U . . .
C41 C -0.1556(3) 0.2781(2) 0.4124(2) 0.0276(7) Uani 1 1 d . U . . .
C62 C -0.3600(3) 0.0741(3) 0.2994(2) 0.0321(8) Uani 1 1 d . U . . .
H62 H -0.3674 0.0642 0.3446 0.038 Uiso 1 1 calc R U . . .
C451 C -0.1364(3) 0.4275(3) 0.4081(2) 0.0311(8) Uani 1 1 d . U . . .
C76 C -0.0349(4) 0.0978(3) 0.3013(2) 0.0348(9) Uani 1 1 d . U . . .
H76 H -0.1042 0.0494 0.2720 0.042 Uiso 1 1 calc R U . . .
C44 C -0.2083(4) 0.4390(3) 0.4485(3) 0.0374(9) Uani 1 1 d . U . . .
H44 H -0.2264 0.4925 0.4604 0.045 Uiso 1 1 calc R U . . .
C751 C 0.0535(4) 0.0045(3) 0.2232(3) 0.0464(11) Uani 1 1 d . U . . .
C651 C -0.3458(4) 0.1011(3) 0.1664(2) 0.0363(9) Uani 1 1 d . U . . .
C52 C -0.0819(4) 0.1869(3) 0.5249(2) 0.0363(9) Uani 1 1 d . U . . .
H52 H -0.0540 0.2511 0.5412 0.044 Uiso 1 1 calc R U . . .
C75 C 0.0590(4) 0.0881(3) 0.2855(2) 0.0377(9) Uani 1 1 d . U . . .
C72 C 0.0719(3) 0.2434(3) 0.4004(2) 0.0333(8) Uani 1 1 d . U . . .
H72 H 0.0785 0.2973 0.4407 0.040 Uiso 1 1 calc R U . . .
C74 C 0.1618(4) 0.1568(3) 0.3269(2) 0.0376(9) Uani 1 1 d . U . . .
H74 H 0.2267 0.1509 0.3160 0.045 Uiso 1 1 calc R U . . .
C56 C -0.1792(3) 0.0397(3) 0.4256(2) 0.0339(9) Uani 1 1 d . U . . .
H56 H -0.2185 0.0006 0.3723 0.041 Uiso 1 1 calc R U . . .
C45 C -0.0899(4) 0.4986(3) 0.3794(3) 0.0402(10) Uani 1 1 d . U . . .
C316 C 0.5703(4) 0.3617(3) 0.7966(3) 0.0415(10) Uani 1 1 d . U . . .
H31A H 0.6391 0.3529 0.7896 0.050 Uiso 1 1 calc R U . . .
H31B H 0.5355 0.3159 0.8154 0.050 Uiso 1 1 calc R U . . .
C42 C -0.2281(3) 0.2925(3) 0.4540(2) 0.0344(9) Uani 1 1 d . U . . .
H42 H -0.2607 0.2469 0.4708 0.041 Uiso 1 1 calc R U . . .
C431 C -0.2542(4) 0.3706(3) 0.4716(3) 0.0407(10) Uani 1 1 d . U . . .
C73 C 0.2779(4) 0.3072(3) 0.4280(3) 0.0415(10) Uani 1 1 d . U . . .
C312 C 0.4625(3) 0.4634(3) 0.8677(2) 0.0355(9) Uani 1 1 d . U . . .
H31C H 0.4406 0.4261 0.8971 0.043 Uiso 1 1 calc R U . . .
H31D H 0.4588 0.5240 0.8934 0.043 Uiso 1 1 calc R U . . .
C64 C -0.4476(4) 0.0517(3) 0.1651(2) 0.0384(9) Uani 1 1 d . U . . .
H64 H -0.5116 0.0273 0.1196 0.046 Uiso 1 1 calc R U . . .
C21 C 0.9402(3) 0.6973(3) 1.0287(3) 0.0390(9) Uani 1 1 d . U . . .
C55 C -0.1629(4) 0.0015(3) 0.4810(3) 0.0434(10) Uani 1 1 d . U . . .
C54 C -0.1060(4) 0.0560(3) 0.5589(3) 0.0518(12) Uani 1 1 d . U . . .
H54 H -0.0958 0.0301 0.5968 0.062 Uiso 1 1 calc R U . . .
C531 C -0.0641(4) 0.1491(3) 0.5808(3) 0.0457(11) Uani 1 1 d . U . . .
C26 C 0.9909(4) 0.6756(3) 0.9719(3) 0.0433(10) Uani 1 1 d . U . . .
C23 C 1.1225(4) 0.7787(3) 1.1277(3) 0.0573(13) Uani 1 1 d . U . . .
H23 H 1.1673 0.8149 1.1807 0.069 Uiso 1 1 calc R U . . .
C65 C -0.3335(4) 0.1197(3) 0.0962(3) 0.0468(11) Uani 1 1 d . U . . .
C32 C 0.7981(4) 0.5445(4) 1.0921(3) 0.0455(11) Uani 1 1 d . U . . .
H32 H 0.8539 0.5982 1.1322 0.055 Uiso 1 1 calc R U . . .
C25 C 1.1070(4) 0.7039(4) 0.9954(3) 0.0549(13) Uani 1 1 d . U . . .
H25 H 1.1416 0.6871 0.9576 0.066 Uiso 1 1 calc R U . . .
C313 C 0.3804(4) 0.4181(4) 0.7831(3) 0.0480(11) Uani 1 1 d . U . . .
H31E H 0.3344 0.3555 0.7732 0.058 Uiso 1 1 calc R U . . .
H31F H 0.3300 0.4523 0.7766 0.058 Uiso 1 1 calc R U . . .
C34 C 0.6857(4) 0.3896(4) 1.0494(3) 0.0504(12) Uani 1 1 d . U . . .
H34 H 0.6650 0.3359 1.0595 0.060 Uiso 1 1 calc R U . . .
C22 C 1.0077(4) 0.7493(3) 1.1061(3) 0.0472(11) Uani 1 1 d . U . . .
H22 H 0.9744 0.7649 1.1449 0.057 Uiso 1 1 calc R U . . .
C24 C 1.1718(4) 0.7555(4) 1.0719(3) 0.0617(15) Uani 1 1 d . U . . .
H24 H 1.2506 0.7751 1.0866 0.074 Uiso 1 1 calc R U . . .
C551 C -0.2110(5) -0.0999(3) 0.4558(3) 0.0580(13) Uani 1 1 d . U . . .
B1 B -0.1453(4) 0.1779(3) 0.3807(2) 0.0290(9) Uani 1 1 d . U . . .
C33 C 0.7673(4) 0.4669(4) 1.1064(3) 0.0551(13) Uani 1 1 d . U . . .
H33 H 0.8027 0.4669 1.1557 0.066 Uiso 1 1 calc R U . . .
C63 C -0.5618(4) -0.0147(4) 0.2338(3) 0.0570(13) Uani 1 1 d . U . . .
C53 C -0.0025(6) 0.2102(4) 0.6646(3) 0.0677(16) Uani 1 1 d . U . . .
C315 C 0.4910(5) 0.3470(4) 0.7187(3) 0.0606(14) Uani 1 1 d . U . . .
H31G H 0.5326 0.3499 0.6820 0.073 Uiso 1 1 calc R U . . .
H31H H 0.4333 0.2855 0.6965 0.073 Uiso 1 1 calc R U . . .
C43 C -0.3332(5) 0.3825(4) 0.5156(4) 0.0637(14) Uani 1 1 d . U . . .
C314 C 0.3572(5) 0.3939(5) 0.6489(3) 0.082(2) Uani 1 1 d . U . . .
H31I H 0.3199 0.4384 0.6539 0.122 Uiso 1 1 calc R U . . .
H31J H 0.3016 0.3328 0.6298 0.122 Uiso 1 1 calc R U . . .
H31K H 0.3970 0.3966 0.6118 0.122 Uiso 1 1 calc R U . . .
C1S1 C -0.373(4) 0.122(3) 0.5700(17) 0.137(10) Uani 0.5 1 d D U P A -1
H1S1 H -0.3681 0.1232 0.5198 0.206 Uiso 0.5 1 calc R U P A -1
H1S2 H -0.3023 0.1226 0.6012 0.206 Uiso 0.5 1 calc R U P A -1
H1S3 H -0.3876 0.1759 0.5982 0.206 Uiso 0.5 1 calc R U P A -1
C2S1 C -0.461(5) 0.042(3) 0.557(2) 0.135(6) Uani 0.5 1 d D U P A -1
H2S1 H -0.5170 0.0608 0.5774 0.162 Uiso 0.5 1 calc R U P A -1
H2S2 H -0.4302 0.0101 0.5873 0.162 Uiso 0.5 1 calc R U P A -1
O1S1 O -0.520(3) -0.0251(17) 0.4721(11) 0.135(6) Uani 0.5 1 d D U P A -1
C3S1 C -0.594(4) -0.118(3) 0.4577(14) 0.137(10) Uani 0.5 1 d D U P A -1
H3S1 H -0.5503 -0.1467 0.4848 0.164 Uiso 0.5 1 calc R U P A -1
H3S2 H -0.6540 -0.1130 0.4799 0.164 Uiso 0.5 1 calc R U P A -1
C4S1 C -0.6441(18) -0.1763(11) 0.3746(11) 0.115(6) Uani 0.5 1 d D U P A -1
H4S1 H -0.6963 -0.1531 0.3489 0.173 Uiso 0.5 1 calc R U P A -1
H4S2 H -0.6839 -0.2384 0.3680 0.173 Uiso 0.5 1 calc R U P A -1
H4S3 H -0.5855 -0.1763 0.3511 0.173 Uiso 0.5 1 calc R U P A -1
H3NN H 0.658(4) 0.599(3) 0.723(3) 0.047(14) Uiso 1 1 d . . . . .
H2NN H 0.572(5) 0.521(3) 0.724(3) 0.049(15) Uiso 1 1 d . . . . .
H1NN H 0.666(4) 0.512(4) 0.712(3) 0.052(15) Uiso 1 1 d . . . . .
F751 F 0.1161(5) -0.0385(3) 0.2549(3) 0.0669(18) Uani 0.755(13) 1 d . U P B 1
F752 F 0.0921(6) 0.0193(3) 0.1703(3) 0.071(2) Uani 0.755(13) 1 d . U P B 1
F753 F -0.0490(4) -0.0606(4) 0.1862(3) 0.0533(14) Uani 0.755(13) 1 d . U P B 1
F754 F 0.010(3) 0.0144(14) 0.1540(9) 0.110(8) Uani 0.245(13) 1 d . U P B 2
F755 F -0.010(3) -0.0596(14) 0.224(2) 0.145(11) Uani 0.245(13) 1 d . U P B 2
F756 F 0.1460(18) 0.003(2) 0.2222(14) 0.127(10) Uani 0.245(13) 1 d . U P B 2
F431 F -0.3662(16) 0.3239(8) 0.5389(11) 0.111(6) Uani 0.516(16) 1 d . U P C 1
F432 F -0.2712(8) 0.4648(7) 0.5857(4) 0.067(3) Uani 0.516(16) 1 d . U P C 1
F433 F -0.4105(11) 0.4085(12) 0.4797(10) 0.077(4) Uani 0.516(16) 1 d . U P C 1
F434 F -0.3011(9) 0.3945(16) 0.5859(6) 0.124(7) Uani 0.484(16) 1 d . U P C 2
F435 F -0.4255(9) 0.2932(7) 0.4838(10) 0.091(4) Uani 0.484(16) 1 d . U P C 2
F436 F -0.3917(16) 0.4288(12) 0.5014(14) 0.103(6) Uani 0.484(16) 1 d . U P C 2
F651 F -0.4010(7) 0.0598(5) 0.0299(3) 0.068(4) Uani 0.520(16) 1 d . U P D 1
F652 F -0.2249(8) 0.1199(6) 0.0879(4) 0.046(2) Uani 0.520(16) 1 d . U P D 1
F653 F -0.3289(9) 0.1993(9) 0.1006(8) 0.051(2) Uani 0.520(16) 1 d . U P D 1
F654 F -0.4415(7) 0.1054(10) 0.0454(6) 0.092(4) Uani 0.480(16) 1 d . U P D 2
F655 F -0.2963(11) 0.0720(8) 0.0580(5) 0.062(4) Uani 0.480(16) 1 d . U P D 2
F656 F -0.2820(13) 0.2081(10) 0.1152(9) 0.066(3) Uani 0.480(16) 1 d . U P D 2
C213 C 1.0656(9) 0.6488(8) 0.8021(7) 0.0650(18) Uani 0.542(7) 1 d . U P E 1
H21A H 1.0359 0.5847 0.7662 0.098 Uiso 0.542(7) 1 calc R U P E 1
H21B H 1.1228 0.6575 0.8494 0.098 Uiso 0.542(7) 1 calc R U P E 1
H21C H 1.0983 0.6865 0.7766 0.098 Uiso 0.542(7) 1 calc R U P E 1
C211 C 0.972(2) 0.676(2) 0.8235(12) 0.064(2) Uani 0.542(7) 1 d . U P E 1
H211 H 1.0131 0.7378 0.8661 0.076 Uiso 0.542(7) 1 calc R U P E 1
C212 C 0.9044(9) 0.6930(9) 0.7659(8) 0.0650(18) Uani 0.542(7) 1 d . U P E 1
H21D H 0.9506 0.7271 0.7438 0.098 Uiso 0.542(7) 1 calc R U P E 1
H21E H 0.8631 0.7286 0.7893 0.098 Uiso 0.542(7) 1 calc R U P E 1
H21F H 0.8519 0.6352 0.7245 0.098 Uiso 0.542(7) 1 calc R U P E 1
C222 C 0.857(5) 0.440(3) 0.7529(14) 0.053(4) Uani 0.542(7) 1 d . U P E 1
H22D H 0.8752 0.4730 0.7201 0.079 Uiso 0.542(7) 1 calc R U P E 1
H22E H 0.7772 0.4213 0.7439 0.079 Uiso 0.542(7) 1 calc R U P E 1
H22F H 0.8786 0.3863 0.7398 0.079 Uiso 0.542(7) 1 calc R U P E 1
C221 C 0.921(5) 0.502(3) 0.8393(19) 0.036(3) Uani 0.542(7) 1 d . U P E 1
H221 H 1.0024 0.5175 0.8468 0.043 Uiso 0.542(7) 1 calc R U P E 1
C223 C 0.894(3) 0.4471(15) 0.8894(11) 0.036(3) Uani 0.542(7) 1 d . U P E 1
H22A H 0.8142 0.4262 0.8798 0.053 Uiso 0.542(7) 1 calc R U P E 1
H22B H 0.9342 0.4858 0.9449 0.053 Uiso 0.542(7) 1 calc R U P E 1
H22C H 0.9181 0.3946 0.8752 0.053 Uiso 0.542(7) 1 calc R U P E 1
C216 C 0.9933(11) 0.7702(9) 0.8400(8) 0.0650(18) Uani 0.458(7) 1 d . U P E 2
H21G H 1.0240 0.7936 0.8051 0.098 Uiso 0.458(7) 1 calc R U P E 2
H21H H 1.0499 0.7962 0.8920 0.098 Uiso 0.458(7) 1 calc R U P E 2
H21I H 0.9284 0.7872 0.8437 0.098 Uiso 0.458(7) 1 calc R U P E 2
C214 C 0.957(3) 0.664(2) 0.8065(14) 0.064(2) Uani 0.458(7) 1 d . U P E 2
H214 H 1.0256 0.6488 0.8047 0.076 Uiso 0.458(7) 1 calc R U P E 2
C215 C 0.8776(11) 0.6255(11) 0.7222(8) 0.064(2) Uani 0.458(7) 1 d . U P E 2
H21J H 0.8577 0.5594 0.6994 0.095 Uiso 0.458(7) 1 calc R U P E 2
H21K H 0.9138 0.6526 0.6914 0.095 Uiso 0.458(7) 1 calc R U P E 2
H21L H 0.8101 0.6400 0.7220 0.095 Uiso 0.458(7) 1 calc R U P E 2
C225 C 0.873(6) 0.444(4) 0.7685(17) 0.053(4) Uani 0.458(7) 1 d . U P E 2
H22G H 0.8937 0.3901 0.7582 0.079 Uiso 0.458(7) 1 calc R U P E 2
H22H H 0.8949 0.4756 0.7354 0.079 Uiso 0.458(7) 1 calc R U P E 2
H22I H 0.7924 0.4265 0.7569 0.079 Uiso 0.458(7) 1 calc R U P E 2
C224 C 0.930(6) 0.506(3) 0.851(2) 0.036(3) Uani 0.458(7) 1 d . U P E 2
H224 H 1.0124 0.5229 0.8617 0.043 Uiso 0.458(7) 1 calc R U P E 2
C226 C 0.903(3) 0.4675(19) 0.9086(14) 0.036(3) Uani 0.458(7) 1 d . U P E 2
H22J H 0.8222 0.4375 0.8922 0.053 Uiso 0.458(7) 1 calc R U P E 2
H22K H 0.9294 0.5167 0.9604 0.053 Uiso 0.458(7) 1 calc R U P E 2
H22L H 0.9393 0.4232 0.9110 0.053 Uiso 0.458(7) 1 calc R U P E 2
C11 C 0.7126(13) 0.7279(10) 1.0362(8) 0.0310(13) Uani 0.579(11) 1 d D U P F 1
C12 C 0.7173(13) 0.7552(10) 1.1140(8) 0.0316(15) Uani 0.579(11) 1 d D U P F 1
H12 H 0.7628 0.7386 1.1493 0.038 Uiso 0.579(11) 1 calc R U P F 1
C13 C 0.6549(10) 0.8069(9) 1.1400(7) 0.039(2) Uani 0.579(11) 1 d D U P F 1
H13 H 0.6576 0.8249 1.1928 0.047 Uiso 0.579(11) 1 calc R U P F 1
C14 C 0.5894(10) 0.8321(6) 1.0895(6) 0.042(2) Uani 0.579(11) 1 d D U P F 1
H14 H 0.5466 0.8665 1.1079 0.051 Uiso 0.579(11) 1 calc R U P F 1
C15 C 0.5851(9) 0.8083(6) 1.0128(6) 0.0377(18) Uani 0.579(11) 1 d D U P F 1
H15 H 0.5399 0.8264 0.9787 0.045 Uiso 0.579(11) 1 calc R U P F 1
C16 C 0.6481(9) 0.7570(8) 0.9856(6) 0.0324(19) Uani 0.579(11) 1 d D U P F 1
C441 C 0.7288(17) 0.7222(13) 1.0429(10) 0.0310(13) Uani 0.421(11) 1 d DG U P F
2
C442 C 0.7328(17) 0.7411(14) 1.1198(10) 0.0316(15) Uani 0.421(11) 1 d DG U P F
2
H42A H 0.7662 0.7114 1.1485 0.038 Uiso 0.421(11) 1 calc R U P F 2
C443 C 0.6879(13) 0.8034(12) 1.1547(7) 0.039(2) Uani 0.421(11) 1 d DG U P F 2
H43 H 0.6906 0.8163 1.2072 0.047 Uiso 0.421(11) 1 calc R U P F 2
C444 C 0.6390(11) 0.8467(9) 1.1126(7) 0.042(2) Uani 0.421(11) 1 d DG U P F 2
H44A H 0.6083 0.8893 1.1365 0.051 Uiso 0.421(11) 1 calc R U P F 2
C445 C 0.6350(11) 0.8279(8) 1.0358(7) 0.0377(18) Uani 0.421(11) 1 d DG U P F 2
H45 H 0.6016 0.8575 1.0071 0.045 Uiso 0.421(11) 1 calc R U P F 2
C446 C 0.6799(12) 0.7656(11) 1.0009(7) 0.0324(19) Uani 0.421(11) 1 d DG U P F 2
C112 C 0.7188(10) 0.9189(7) 0.9126(7) 0.054(2) Uani 0.565(9) 1 d D U P F 1
H11D H 0.6927 0.9273 0.9574 0.081 Uiso 0.565(9) 1 calc R U P F 1
H11E H 0.6564 0.9027 0.8653 0.081 Uiso 0.565(9) 1 calc R U P F 1
H11F H 0.7766 0.9756 0.9217 0.081 Uiso 0.565(9) 1 calc R U P F 1
C111 C 0.7670(10) 0.8425(8) 0.9020(8) 0.041(2) Uani 0.565(9) 1 d D U P F 1
H111 H 0.7861 0.8311 0.8531 0.049 Uiso 0.565(9) 1 calc R U P F 1
C113 C 0.8744(9) 0.8710(7) 0.9704(7) 0.048(2) Uani 0.565(9) 1 d D U P F 1
H11A H 0.9317 0.9223 0.9704 0.073 Uiso 0.565(9) 1 calc R U P F 1
H11B H 0.9005 0.8198 0.9646 0.073 Uiso 0.565(9) 1 calc R U P F 1
H11C H 0.8596 0.8893 1.0198 0.073 Uiso 0.565(9) 1 calc R U P F 1
C122 C 0.5471(19) 0.738(2) 0.7491(13) 0.061(5) Uani 0.565(9) 1 d D U P F 1
H12D H 0.5515 0.6818 0.7147 0.092 Uiso 0.565(9) 1 calc R U P F 1
H12E H 0.6148 0.7890 0.7619 0.092 Uiso 0.565(9) 1 calc R U P F 1
H12F H 0.4822 0.7485 0.7224 0.092 Uiso 0.565(9) 1 calc R U P F 1
C121 C 0.5358(14) 0.7279(15) 0.8240(10) 0.045(2) Uani 0.565(9) 1 d D U P F 1
H121 H 0.5173 0.7808 0.8524 0.054 Uiso 0.565(9) 1 calc R U P F 1
C123 C 0.441(2) 0.6432(17) 0.8083(18) 0.051(3) Uani 0.565(9) 1 d D U P F 1
H12A H 0.4502 0.5898 0.7740 0.076 Uiso 0.565(9) 1 calc R U P F 1
H12B H 0.3702 0.6475 0.7830 0.076 Uiso 0.565(9) 1 calc R U P F 1
H12C H 0.4411 0.6373 0.8578 0.076 Uiso 0.565(9) 1 calc R U P F 1
C412 C 0.7752(13) 0.9319(9) 0.9455(10) 0.054(2) Uani 0.435(9) 1 d D U P F 2
H41A H 0.7647 0.9433 0.9963 0.081 Uiso 0.435(9) 1 calc R U P F 2
H41B H 0.7067 0.9244 0.9067 0.081 Uiso 0.435(9) 1 calc R U P F 2
H41C H 0.8364 0.9834 0.9498 0.081 Uiso 0.435(9) 1 calc R U P F 2
C411 C 0.8030(14) 0.8446(11) 0.9200(11) 0.041(2) Uani 0.435(9) 1 d D U P F 2
H411 H 0.8133 0.8384 0.8686 0.049 Uiso 0.435(9) 1 calc R U P F 2
C413 C 0.9170(12) 0.8571(9) 0.9734(10) 0.048(2) Uani 0.435(9) 1 d D U P F 2
H41D H 0.9716 0.9150 0.9817 0.073 Uiso 0.435(9) 1 calc R U P F 2
H41E H 0.9405 0.8071 0.9488 0.073 Uiso 0.435(9) 1 calc R U P F 2
H41F H 0.9118 0.8572 1.0237 0.073 Uiso 0.435(9) 1 calc R U P F 2
C422 C 0.580(3) 0.761(3) 0.7678(17) 0.061(5) Uani 0.435(9) 1 d D U P F 2
H42B H 0.5134 0.7652 0.7368 0.092 Uiso 0.435(9) 1 calc R U P F 2
H42C H 0.5948 0.7084 0.7365 0.092 Uiso 0.435(9) 1 calc R U P F 2
H42D H 0.6439 0.8163 0.7835 0.092 Uiso 0.435(9) 1 calc R U P F 2
C421 C 0.5628(19) 0.748(2) 0.8407(14) 0.045(2) Uani 0.435(9) 1 d D U P F 2
H421 H 0.5528 0.8033 0.8735 0.054 Uiso 0.435(9) 1 calc R U P F 2
C423 C 0.459(3) 0.666(2) 0.819(2) 0.051(3) Uani 0.435(9) 1 d D U P F 2
H42E H 0.4704 0.6104 0.7906 0.076 Uiso 0.435(9) 1 calc R U P F 2
H42F H 0.3953 0.6716 0.7847 0.076 Uiso 0.435(9) 1 calc R U P F 2
H42G H 0.4446 0.6634 0.8659 0.076 Uiso 0.435(9) 1 calc R U P F 2

loop_
_atom_site_aniso_label
_atom_site_aniso_U_11
_atom_site_aniso_U_22
_atom_site_aniso_U_33
_atom_site_aniso_U_23
_atom_site_aniso_U_13
_atom_site_aniso_U_12
Fe1 0.0321(3) 0.0276(3) 0.0290(3) 0.0157(2) 0.0187(3) 0.0154(2)
P3 0.0297(5) 0.0260(4) 0.0258(5) 0.0115(4) 0.0116(4) 0.0105(4)
Si1 0.0269(5) 0.0317(5) 0.0270(5) 0.0087(4) 0.0139(4) 0.0081(4)
P2 0.0359(5) 0.0420(6) 0.0403(6) 0.0212(5) 0.0252(5) 0.0183(5)
P1 0.0688(8) 0.0370(6) 0.0554(7) 0.0288(5) 0.0448(6) 0.0330(6)
F453 0.0394(14) 0.0547(16) 0.0665(18) 0.0403(14) 0.0209(13) 0.0094(12)
F733 0.0412(15) 0.0522(16) 0.0624(18) 0.0107(14) 0.0153(13) 0.0161(12)
F732 0.0523(17) 0.077(2) 0.075(2) 0.0275(17) 0.0028(15) 0.0358(16)
F731 0.0523(18) 0.107(3) 0.0508(18) 0.0293(18) 0.0194(15) -0.0064(17)
F452 0.080(2) 0.0430(16) 0.124(3) 0.0500(18) 0.052(2) 0.0285(15)
F451 0.073(2) 0.095(2) 0.066(2) 0.0629(19) -0.0173(17) -0.0179(18)
F553 0.111(3) 0.0582(19) 0.092(3) 0.0510(19) 0.022(2) 0.0351(19)
F552 0.178(4) 0.0420(17) 0.072(2) 0.0290(17) 0.035(3) 0.023(2)
F533 0.109(3) 0.122(3) 0.0382(17) 0.037(2) -0.0023(18) 0.044(2)
N1 0.051(3) 0.055(2) 0.037(2) 0.0266(19) 0.0248(18) 0.028(2)
F551 0.083(3) 0.053(2) 0.220(5) 0.061(3) 0.075(3) 0.0165(19)
F633 0.055(2) 0.132(3) 0.111(3) 0.087(3) -0.026(2) -0.044(2)
C61 0.038(2) 0.0278(18) 0.0300(19) 0.0142(15) 0.0127(16) 0.0176(16)
F632 0.087(3) 0.099(3) 0.175(4) 0.109(3) 0.046(3) 0.018(2)
C51 0.035(2) 0.037(2) 0.0273(18) 0.0200(16) 0.0124(16) 0.0140(17)
C66 0.042(2) 0.0306(19) 0.0302(19) 0.0160(16) 0.0136(17) 0.0164(17)
N2 0.047(2) 0.070(3) 0.0294(19) 0.0124(19) 0.0070(17) 0.018(2)
F532 0.131(4) 0.137(4) 0.044(2) 0.003(2) 0.017(2) 0.069(3)
C36 0.0308(19) 0.0340(19) 0.0350(19) 0.0201(16) 0.0216(16) 0.0187(16)
C31 0.0264(19) 0.048(2) 0.0303(19) 0.0204(17) 0.0189(16) 0.0190(16)
F531 0.196(5) 0.099(3) 0.044(2) 0.034(2) -0.035(3) -0.064(3)
C731 0.036(2) 0.047(2) 0.034(2) 0.0259(18) 0.0161(17) 0.0208(18)
C46 0.033(2) 0.039(2) 0.032(2) 0.0219(17) 0.0138(17) 0.0155(17)
C631 0.040(2) 0.0276(19) 0.040(2) 0.0133(17) 0.0080(18) 0.0108(17)
F631 0.059(2) 0.127(4) 0.136(4) 0.002(3) 0.059(3) -0.012(2)
C35 0.044(2) 0.046(2) 0.053(2) 0.033(2) 0.031(2) 0.028(2)
C71 0.038(2) 0.0356(19) 0.0281(19) 0.0241(16) 0.0150(16) 0.0185(16)
C41 0.0281(18) 0.0311(18) 0.0254(18) 0.0148(15) 0.0081(15) 0.0094(15)
C62 0.041(2) 0.0299(19) 0.0288(19) 0.0141(16) 0.0131(17) 0.0143(16)
C451 0.0268(19) 0.0325(19) 0.035(2) 0.0177(17) 0.0080(16) 0.0086(15)
C76 0.047(2) 0.038(2) 0.036(2) 0.0257(18) 0.0199(18) 0.0236(18)
C44 0.041(2) 0.030(2) 0.044(2) 0.0155(18) 0.0140(19) 0.0161(17)
C751 0.058(3) 0.039(2) 0.056(3) 0.021(2) 0.033(2) 0.023(2)
C651 0.052(2) 0.031(2) 0.0300(19) 0.0139(17) 0.0132(18) 0.0187(18)
C52 0.042(2) 0.038(2) 0.034(2) 0.0212(17) 0.0142(18) 0.0111(18)
C75 0.052(2) 0.041(2) 0.040(2) 0.0275(18) 0.0247(19) 0.0254(19)
C72 0.043(2) 0.038(2) 0.030(2) 0.0205(17) 0.0164(17) 0.0201(18)
C74 0.046(2) 0.045(2) 0.041(2) 0.0269(19) 0.0240(19) 0.0261(19)
C56 0.039(2) 0.035(2) 0.031(2) 0.0203(17) 0.0093(17) 0.0123(17)
C45 0.036(2) 0.040(2) 0.048(2) 0.028(2) 0.0089(19) 0.0105(18)
C316 0.051(3) 0.0271(19) 0.042(2) 0.0064(17) 0.022(2) 0.0087(18)
C42 0.038(2) 0.032(2) 0.036(2) 0.0166(17) 0.0173(18) 0.0087(17)
C431 0.042(2) 0.040(2) 0.048(2) 0.019(2) 0.026(2) 0.0160(19)
C73 0.040(2) 0.054(3) 0.039(2) 0.020(2) 0.0175(19) 0.024(2)
C312 0.032(2) 0.041(2) 0.036(2) 0.0165(18) 0.0135(17) 0.0134(17)
C64 0.046(2) 0.031(2) 0.029(2) 0.0093(17) 0.0020(18) 0.0119(18)
C21 0.031(2) 0.041(2) 0.042(2) 0.0122(19) 0.0182(17) 0.0088(17)
C55 0.050(3) 0.043(2) 0.045(2) 0.031(2) 0.013(2) 0.015(2)
C54 0.065(3) 0.055(3) 0.044(2) 0.037(2) 0.014(2) 0.018(2)
C531 0.052(3) 0.056(3) 0.030(2) 0.0253(19) 0.0096(19) 0.013(2)
C26 0.031(2) 0.044(2) 0.048(2) 0.011(2) 0.0200(19) 0.0057(18)
C23 0.034(2) 0.052(3) 0.060(3) 0.000(2) 0.012(2) 0.005(2)
C65 0.065(3) 0.049(3) 0.029(2) 0.017(2) 0.011(2) 0.025(2)
C32 0.034(2) 0.084(3) 0.032(2) 0.031(2) 0.0176(18) 0.028(2)
C25 0.033(2) 0.059(3) 0.063(3) 0.011(2) 0.026(2) 0.008(2)
C313 0.033(2) 0.065(3) 0.036(2) 0.017(2) 0.0068(18) 0.009(2)
C34 0.053(3) 0.080(3) 0.071(3) 0.060(3) 0.044(3) 0.047(3)
C22 0.033(2) 0.048(3) 0.043(2) 0.001(2) 0.0131(19) 0.0069(19)
C24 0.028(2) 0.054(3) 0.078(4) 0.004(3) 0.020(2) 0.000(2)
C551 0.074(4) 0.047(3) 0.062(3) 0.037(2) 0.022(3) 0.016(3)
B1 0.035(2) 0.032(2) 0.026(2) 0.0181(18) 0.0115(17) 0.0119(18)
C33 0.043(3) 0.113(4) 0.052(3) 0.061(3) 0.033(2) 0.046(3)
C63 0.052(3) 0.055(3) 0.056(3) 0.029(3) 0.009(2) 0.004(2)
C53 0.091(4) 0.064(3) 0.037(3) 0.028(2) 0.010(3) 0.012(3)
C315 0.065(3) 0.052(3) 0.041(3) -0.004(2) 0.014(2) 0.013(2)
C43 0.080(4) 0.064(3) 0.083(4) 0.041(3) 0.055(3) 0.043(3)
C314 0.067(4) 0.127(6) 0.029(3) 0.020(3) 0.001(3) 0.028(4)
C1S1 0.15(2) 0.131(9) 0.124(15) 0.062(12) 0.065(16) 0.009(10)
C2S1 0.150(15) 0.132(11) 0.108(18) 0.053(10) 0.048(15) 0.018(8)
O1S1 0.150(15) 0.132(11) 0.108(18) 0.053(10) 0.048(15) 0.018(8)
C3S1 0.15(2) 0.131(9) 0.124(15) 0.062(12) 0.065(16) 0.009(10)
C4S1 0.170(19) 0.082(10) 0.115(12) 0.052(9) 0.072(13) 0.043(10)
F751 0.085(3) 0.047(3) 0.075(3) 0.018(2) 0.025(3) 0.042(2)
F752 0.119(6) 0.041(2) 0.068(3) 0.018(2) 0.071(4) 0.019(3)
F753 0.050(2) 0.043(2) 0.053(3) 0.001(2) 0.021(2) 0.0131(17)
F754 0.16(2) 0.103(12) 0.047(6) -0.008(7) 0.007(10) 0.091(13)
F755 0.22(3) 0.030(7) 0.18(2) 0.014(12) 0.13(2) 0.017(12)
F756 0.104(11) 0.18(2) 0.119(16) 0.027(16) 0.057(11) 0.114(12)
F431 0.176(15) 0.072(6) 0.177(14) 0.076(8) 0.157(12) 0.069(7)
F432 0.088(5) 0.089(6) 0.052(3) 0.027(3) 0.049(3) 0.052(4)
F433 0.028(4) 0.094(8) 0.095(6) 0.015(5) 0.024(4) 0.022(4)
F434 0.088(7) 0.22(2) 0.069(5) 0.039(7) 0.059(5) 0.049(9)
F435 0.064(6) 0.072(5) 0.155(11) 0.039(6) 0.078(6) 0.022(4)
F436 0.113(12) 0.077(8) 0.199(17) 0.085(11) 0.117(11) 0.066(8)
F651 0.066(6) 0.084(5) 0.021(3) 0.013(3) 0.004(3) -0.006(4)
F652 0.053(4) 0.069(5) 0.038(3) 0.031(3) 0.024(3) 0.033(4)
F653 0.071(6) 0.063(5) 0.051(5) 0.041(4) 0.028(5) 0.043(5)
F654 0.064(4) 0.189(10) 0.058(5) 0.071(6) 0.026(4) 0.067(5)
F655 0.089(10) 0.085(6) 0.054(5) 0.038(5) 0.045(6) 0.064(7)
F656 0.103(9) 0.057(4) 0.059(7) 0.040(4) 0.036(7) 0.032(6)
C213 0.069(4) 0.087(4) 0.101(5) 0.079(4) 0.058(4) 0.047(3)
C211 0.067(5) 0.100(5) 0.091(5) 0.076(5) 0.062(5) 0.057(4)
C212 0.069(4) 0.087(4) 0.101(5) 0.079(4) 0.058(4) 0.047(3)
C222 0.072(14) 0.060(4) 0.031(8) 0.014(7) 0.027(11) 0.028(6)
C221 0.034(8) 0.051(3) 0.033(8) 0.019(5) 0.015(8) 0.025(4)
C223 0.046(5) 0.042(9) 0.027(9) 0.012(7) 0.015(8) 0.029(8)
C216 0.069(4) 0.087(4) 0.101(5) 0.079(4) 0.058(4) 0.047(3)
C214 0.067(5) 0.100(5) 0.091(5) 0.076(5) 0.062(5) 0.057(4)
C215 0.067(5) 0.100(5) 0.091(5) 0.076(5) 0.062(5) 0.057(4)
C225 0.072(14) 0.060(4) 0.031(8) 0.014(7) 0.027(11) 0.028(6)
C224 0.034(8) 0.051(3) 0.033(8) 0.019(5) 0.015(8) 0.025(4)
C226 0.046(5) 0.042(9) 0.027(9) 0.012(7) 0.015(8) 0.029(8)
C11 0.030(4) 0.025(2) 0.038(3) 0.0086(19) 0.020(3) 0.0073(19)
C12 0.037(4) 0.019(4) 0.039(3) 0.007(2) 0.020(3) 0.011(2)
C13 0.053(7) 0.027(2) 0.045(4) 0.009(3) 0.033(4) 0.015(4)
C14 0.054(6) 0.028(3) 0.055(5) 0.011(3) 0.036(5) 0.022(4)
C15 0.045(5) 0.028(4) 0.050(5) 0.016(3) 0.026(4) 0.018(4)
C16 0.038(6) 0.024(3) 0.045(4) 0.014(3) 0.026(4) 0.015(4)
C441 0.030(4) 0.025(2) 0.038(3) 0.0086(19) 0.020(3) 0.0073(19)
C442 0.037(4) 0.019(4) 0.039(3) 0.007(2) 0.020(3) 0.011(2)
C443 0.053(7) 0.027(2) 0.045(4) 0.009(3) 0.033(4) 0.015(4)
C444 0.054(6) 0.028(3) 0.055(5) 0.011(3) 0.036(5) 0.022(4)
C445 0.045(5) 0.028(4) 0.050(5) 0.016(3) 0.026(4) 0.018(4)
C446 0.038(6) 0.024(3) 0.045(4) 0.014(3) 0.026(4) 0.015(4)
C112 0.062(7) 0.038(3) 0.083(8) 0.035(5) 0.034(5) 0.027(5)
C111 0.064(7) 0.033(2) 0.047(6) 0.029(3) 0.028(4) 0.027(4)
C113 0.053(6) 0.030(4) 0.068(4) 0.029(3) 0.017(5) 0.013(3)
C122 0.073(13) 0.091(14) 0.077(9) 0.068(11) 0.050(8) 0.057(10)
C121 0.060(7) 0.051(8) 0.060(6) 0.038(6) 0.041(4) 0.038(5)
C123 0.057(6) 0.056(13) 0.071(7) 0.041(9) 0.038(5) 0.036(5)
C412 0.062(7) 0.038(3) 0.083(8) 0.035(5) 0.034(5) 0.027(5)
C411 0.064(7) 0.033(2) 0.047(6) 0.029(3) 0.028(4) 0.027(4)
C413 0.053(6) 0.030(4) 0.068(4) 0.029(3) 0.017(5) 0.013(3)
C422 0.073(13) 0.091(14) 0.077(9) 0.068(11) 0.050(8) 0.057(10)
C421 0.060(7) 0.051(8) 0.060(6) 0.038(6) 0.041(4) 0.038(5)
C423 0.057(6) 0.056(13) 0.071(7) 0.041(9) 0.038(5) 0.036(5)

_geom_special_details            
;
 All esds (except the esd in the dihedral angle between two l.s. planes)
 are estimated using the full covariance matrix.  The cell esds are taken
 into account individually in the estimation of esds in distances, angles
 and torsion angles; correlations between esds in cell parameters are only
 used when they are defined by crystal symmetry.  An approximate (isotropic)
 treatment of cell esds is used for estimating esds involving l.s. planes.
;

loop_
_geom_bond_atom_site_label_1
_geom_bond_atom_site_label_2
_geom_bond_distance
_geom_bond_site_symmetry_2
_geom_bond_publ_flag
Fe1 N1 2.048(4) . ?
Fe1 Si1 2.3044(12) . ?
Fe1 P2 2.3142(12) . ?
Fe1 P3 2.3171(11) . ?
Fe1 P1 2.3495(11) . ?
P3 C36 1.830(4) . ?
P3 C316 1.840(4) . ?
P3 C312 1.840(4) . ?
Si1 C441 1.797(10) . ?
Si1 C21 1.885(4) . ?
Si1 C31 1.892(4) . ?
Si1 C11 1.966(9) . ?
P2 C26 1.820(5) . ?
P2 C211 1.84(3) . ?
P2 C224 1.87(6) . ?
P2 C221 1.87(5) . ?
P2 C214 1.91(3) . ?
P1 C421 1.72(3) . ?
P1 C16 1.796(10) . ?
P1 C111 1.828(15) . ?
P1 C446 1.910(11) . ?
P1 C411 1.97(2) . ?
P1 C121 1.980(18) . ?
F453 C45 1.322(5) . ?
F733 C73 1.321(5) . ?
F732 C73 1.347(5) . ?
F731 C73 1.341(5) . ?
F452 C45 1.337(5) . ?
F451 C45 1.317(5) . ?
F553 C551 1.319(6) . ?
F552 C551 1.341(7) . ?
F533 C53 1.319(7) . ?
F551 C551 1.291(7) . ?
F633 C63 1.306(6) . ?
C61 C62 1.392(6) . ?
C61 C66 1.399(5) . ?
C61 B1 1.640(6) . ?
F632 C63 1.319(6) . ?
C51 C56 1.386(5) . ?
C51 C52 1.398(6) . ?
C51 B1 1.634(5) . ?
C66 C651 1.388(6) . ?
N2 C313 1.458(6) . ?
N2 C315 1.464(7) . ?
N2 C314 1.474(6) . ?
F532 C53 1.310(8) . ?
C36 C35 1.386(5) . ?
C36 C31 1.400(6) . ?
C31 C32 1.397(5) . ?
F531 C53 1.318(7) . ?
C731 C74 1.384(6) . ?
C731 C72 1.392(6) . ?
C731 C73 1.482(6) . ?
C46 C451 1.393(5) . ?
C46 C41 1.399(5) . ?
C631 C64 1.384(6) . ?
C631 C62 1.398(6) . ?
C631 C63 1.481(7) . ?
F631 C63 1.317(7) . ?
C35 C34 1.388(6) . ?
C71 C72 1.389(6) . ?
C71 C76 1.403(5) . ?
C71 B1 1.645(6) . ?
C41 C42 1.400(5) . ?
C41 B1 1.635(6) . ?
C451 C44 1.371(6) . ?
C451 C45 1.498(5) . ?
C76 C75 1.379(6) . ?
C44 C431 1.386(6) . ?
C751 F755 1.18(2) . ?
C751 F756 1.234(17) . ?
C751 F752 1.293(6) . ?
C751 F753 1.354(7) . ?
C751 F751 1.377(6) . ?
C751 F754 1.393(18) . ?
C751 C75 1.493(6) . ?
C651 C64 1.373(6) . ?
C651 C65 1.500(6) . ?
C52 C531 1.399(5) . ?
C75 C74 1.384(6) . ?
C56 C55 1.395(5) . ?
C316 C315 1.517(7) . ?
C42 C431 1.384(6) . ?
C431 C43 1.498(7) . ?
C312 C313 1.542(6) . ?
C21 C22 1.392(6) . ?
C21 C26 1.406(6) . ?
C55 C54 1.379(7) . ?
C55 C551 1.503(6) . ?
C54 C531 1.383(7) . ?
C531 C53 1.493(7) . ?
C26 C25 1.400(6) . ?
C23 C24 1.380(7) . ?
C23 C22 1.384(6) . ?
C65 F655 1.186(7) . ?
C65 F651 1.276(7) . ?
C65 F653 1.278(14) . ?
C65 F656 1.334(15) . ?
C65 F654 1.442(9) . ?
C65 F652 1.479(9) . ?
C32 C33 1.376(7) . ?
C25 C24 1.371(7) . ?
C34 C33 1.369(8) . ?
C43 F431 1.212(10) . ?
C43 F434 1.248(12) . ?
C43 F436 1.262(18) . ?
C43 F433 1.336(15) . ?
C43 F432 1.453(11) . ?
C43 F435 1.489(12) . ?
C1S1 C2S1 1.43(3) . ?
C2S1 O1S1 1.524(19) . ?
O1S1 C3S1 1.50(2) . ?
C3S1 C4S1 1.46(3) . ?
C213 C211 1.51(3) . ?
C211 C212 1.40(2) . ?
C222 C221 1.54(3) . ?
C221 C223 1.55(4) . ?
C216 C214 1.57(4) . ?
C214 C215 1.53(3) . ?
C225 C224 1.47(3) . ?
C224 C226 1.50(5) . ?
C11 C12 1.397(9) . ?
C11 C16 1.418(9) . ?
C12 C13 1.395(9) . ?
C13 C14 1.378(10) . ?
C14 C15 1.378(10) . ?
C15 C16 1.406(9) . ?
C441 C442 1.3900 . ?
C441 C446 1.3900 . ?
C442 C443 1.3900 . ?
C443 C444 1.3900 . ?
C444 C445 1.3900 . ?
C445 C446 1.3900 . ?
C112 C111 1.537(10) . ?
C111 C113 1.537(10) . ?
C122 C121 1.525(11) . ?
C121 C123 1.513(11) . ?
C412 C411 1.543(12) . ?
C411 C413 1.534(12) . ?
C422 C421 1.530(13) . ?
C421 C423 1.521(13) . ?

loop_
_geom_angle_atom_site_label_1
_geom_angle_atom_site_label_2
_geom_angle_atom_site_label_3
_geom_angle
_geom_angle_site_symmetry_1
_geom_angle_site_symmetry_3
_geom_angle_publ_flag
N1 Fe1 Si1 175.73(14) . . ?
N1 Fe1 P2 102.17(13) . . ?
Si1 Fe1 P2 80.06(4) . . ?
N1 Fe1 P3 96.32(14) . . ?
Si1 Fe1 P3 79.42(4) . . ?
P2 Fe1 P3 115.73(4) . . ?
N1 Fe1 P1 101.95(13) . . ?
Si1 Fe1 P1 79.97(4) . . ?
P2 Fe1 P1 117.96(5) . . ?
P3 Fe1 P1 117.15(4) . . ?
C36 P3 C316 103.31(19) . . ?
C36 P3 C312 101.87(18) . . ?
C316 P3 C312 95.5(2) . . ?
C36 P3 Fe1 114.05(13) . . ?
C316 P3 Fe1 118.63(15) . . ?
C312 P3 Fe1 120.29(14) . . ?
C441 Si1 C21 108.4(7) . . ?
C441 Si1 C31 103.5(7) . . ?
C21 Si1 C31 104.75(18) . . ?
C21 Si1 C11 112.6(5) . . ?
C31 Si1 C11 106.7(5) . . ?
C441 Si1 Fe1 114.9(5) . . ?
C21 Si1 Fe1 112.39(14) . . ?
C31 Si1 Fe1 112.04(13) . . ?
C11 Si1 Fe1 108.2(4) . . ?
C26 P2 C211 99.3(8) . . ?
C26 P2 C224 98.8(15) . . ?
C26 P2 C221 105.1(13) . . ?
C211 P2 C221 102.9(19) . . ?
C26 P2 C214 108.4(10) . . ?
C224 P2 C214 103(2) . . ?
C26 P2 Fe1 113.74(14) . . ?
C211 P2 Fe1 118.3(8) . . ?
C224 P2 Fe1 118(2) . . ?
C221 P2 Fe1 115.3(19) . . ?
C214 P2 Fe1 113.7(10) . . ?
C16 P1 C111 106.5(6) . . ?
C421 P1 C446 110.4(11) . . ?
C421 P1 C411 105.0(9) . . ?
C446 P1 C411 93.9(8) . . ?
C16 P1 C121 101.6(8) . . ?
C111 P1 C121 98.4(6) . . ?
C421 P1 Fe1 122.1(11) . . ?
C16 P1 Fe1 112.1(4) . . ?
C111 P1 Fe1 122.4(4) . . ?
C446 P1 Fe1 108.5(4) . . ?
C411 P1 Fe1 113.4(4) . . ?
C121 P1 Fe1 113.2(7) . . ?
C62 C61 C66 115.3(4) . . ?
C62 C61 B1 124.6(3) . . ?
C66 C61 B1 119.5(4) . . ?
C56 C51 C52 116.5(3) . . ?
C56 C51 B1 122.5(3) . . ?
C52 C51 B1 120.5(3) . . ?
C651 C66 C61 123.0(4) . . ?
C313 N2 C315 111.9(4) . . ?
C313 N2 C314 110.1(4) . . ?
C315 N2 C314 109.6(4) . . ?
C35 C36 C31 121.1(4) . . ?
C35 C36 P3 124.8(3) . . ?
C31 C36 P3 114.2(3) . . ?
C32 C31 C36 117.7(4) . . ?
C32 C31 Si1 127.2(4) . . ?
C36 C31 Si1 115.1(3) . . ?
C74 C731 C72 121.1(4) . . ?
C74 C731 C73 117.1(4) . . ?
C72 C731 C73 121.9(4) . . ?
C451 C46 C41 122.5(4) . . ?
C64 C631 C62 121.3(4) . . ?
C64 C631 C63 119.9(4) . . ?
C62 C631 C63 118.8(4) . . ?
C36 C35 C34 119.1(5) . . ?
C72 C71 C76 115.7(4) . . ?
C72 C71 B1 124.2(3) . . ?
C76 C71 B1 119.7(4) . . ?
C46 C41 C42 115.2(3) . . ?
C46 C41 B1 124.2(3) . . ?
C42 C41 B1 119.7(3) . . ?
C61 C62 C631 121.8(4) . . ?
C44 C451 C46 120.7(4) . . ?
C44 C451 C45 119.2(4) . . ?
C46 C451 C45 120.0(4) . . ?
C75 C76 C71 122.7(4) . . ?
C451 C44 C431 118.4(4) . . ?
F755 C751 F756 118(2) . . ?
F752 C751 F753 107.5(5) . . ?
F752 C751 F751 105.3(5) . . ?
F753 C751 F751 103.3(4) . . ?
F755 C751 F754 108(2) . . ?
F756 C751 F754 102.7(17) . . ?
F755 C751 C75 109.3(13) . . ?
F756 C751 C75 113.2(12) . . ?
F752 C751 C75 114.4(4) . . ?
F753 C751 C75 114.8(4) . . ?
F751 C751 C75 110.5(4) . . ?
F754 C751 C75 104.1(7) . . ?
C64 C651 C66 120.7(4) . . ?
C64 C651 C65 120.6(4) . . ?
C66 C651 C65 118.7(4) . . ?
C51 C52 C531 121.8(4) . . ?
C76 C75 C74 120.5(4) . . ?
C76 C75 C751 121.6(4) . . ?
C74 C75 C751 117.9(4) . . ?
C71 C72 C731 122.0(4) . . ?
C731 C74 C75 118.0(4) . . ?
C51 C56 C55 122.1(4) . . ?
F451 C45 F453 107.5(4) . . ?
F451 C45 F452 105.6(4) . . ?
F453 C45 F452 105.4(3) . . ?
F451 C45 C451 112.2(4) . . ?
F453 C45 C451 113.0(3) . . ?
F452 C45 C451 112.6(4) . . ?
C315 C316 P3 111.8(3) . . ?
C431 C42 C41 122.6(4) . . ?
C42 C431 C44 120.7(4) . . ?
C42 C431 C43 120.6(4) . . ?
C44 C431 C43 118.7(4) . . ?
F733 C73 F731 106.7(4) . . ?
F733 C73 F732 105.0(4) . . ?
F731 C73 F732 104.2(4) . . ?
F733 C73 C731 114.0(4) . . ?
F731 C73 C731 112.9(4) . . ?
F732 C73 C731 113.1(4) . . ?
C313 C312 P3 111.4(3) . . ?
C651 C64 C631 117.9(4) . . ?
C22 C21 C26 118.7(4) . . ?
C22 C21 Si1 127.6(3) . . ?
C26 C21 Si1 113.6(3) . . ?
C54 C55 C56 120.6(4) . . ?
C54 C55 C551 119.8(4) . . ?
C56 C55 C551 119.6(4) . . ?
C55 C54 C531 118.7(4) . . ?
C54 C531 C52 120.3(4) . . ?
C54 C531 C53 120.2(4) . . ?
C52 C531 C53 119.5(4) . . ?
C25 C26 C21 119.0(4) . . ?
C25 C26 P2 124.8(4) . . ?
C21 C26 P2 116.2(3) . . ?
C24 C23 C22 119.8(5) . . ?
F651 C65 F653 110.6(7) . . ?
F655 C65 F656 113.9(9) . . ?
F655 C65 F654 106.5(7) . . ?
F656 C65 F654 100.6(7) . . ?
F651 C65 F652 101.5(5) . . ?
F653 C65 F652 101.3(7) . . ?
F655 C65 C651 114.3(5) . . ?
F651 C65 C651 116.1(5) . . ?
F653 C65 C651 114.5(8) . . ?
F656 C65 C651 111.2(8) . . ?
F654 C65 C651 109.1(5) . . ?
F652 C65 C651 111.1(4) . . ?
C33 C32 C31 121.5(5) . . ?
C24 C25 C26 121.2(5) . . ?
N2 C313 C312 112.4(4) . . ?
C33 C34 C35 120.9(4) . . ?
C23 C22 C21 121.2(4) . . ?
C25 C24 C23 120.0(5) . . ?
F551 C551 F553 107.2(4) . . ?
F551 C551 F552 105.8(5) . . ?
F553 C551 F552 104.4(5) . . ?
F551 C551 C55 113.3(5) . . ?
F553 C551 C55 112.7(5) . . ?
F552 C551 C55 112.8(4) . . ?
C51 B1 C41 112.4(3) . . ?
C51 B1 C61 115.1(3) . . ?
C41 B1 C61 101.2(3) . . ?
C51 B1 C71 103.0(3) . . ?
C41 B1 C71 115.3(3) . . ?
C61 B1 C71 110.4(3) . . ?
C34 C33 C32 119.8(4) . . ?
F633 C63 F631 105.3(5) . . ?
F633 C63 F632 105.1(5) . . ?
F631 C63 F632 105.9(5) . . ?
F633 C63 C631 114.1(4) . . ?
F631 C63 C631 113.0(4) . . ?
F632 C63 C631 112.7(5) . . ?
F532 C53 F531 106.1(6) . . ?
F532 C53 F533 104.4(5) . . ?
F531 C53 F533 105.4(6) . . ?
F532 C53 C531 113.1(5) . . ?
F531 C53 C531 113.5(4) . . ?
F533 C53 C531 113.6(5) . . ?
N2 C315 C316 112.3(4) . . ?
F434 C43 F436 113.2(13) . . ?
F431 C43 F433 116.1(12) . . ?
F431 C43 F432 105.1(9) . . ?
F433 C43 F432 100.3(8) . . ?
F434 C43 F435 99.8(9) . . ?
F436 C43 F435 97.4(10) . . ?
F431 C43 C431 116.7(6) . . ?
F434 C43 C431 117.6(7) . . ?
F436 C43 C431 117.7(11) . . ?
F433 C43 C431 110.7(10) . . ?
F432 C43 C431 105.8(6) . . ?
F435 C43 C431 106.8(6) . . ?
C1S1 C2S1 O1S1 116(2) . . ?
C3S1 O1S1 C2S1 117.5(16) . . ?
C4S1 C3S1 O1S1 112(2) . . ?
C212 C211 C213 114.1(14) . . ?
C212 C211 P2 114.7(17) . . ?
C213 C211 P2 116.9(16) . . ?
C222 C221 C223 108(3) . . ?
C222 C221 P2 114(4) . . ?
C223 C221 P2 113(3) . . ?
C215 C214 C216 108(2) . . ?
C215 C214 P2 113(2) . . ?
C216 C214 P2 112.4(16) . . ?
C225 C224 C226 115(4) . . ?
C225 C224 P2 110(4) . . ?
C226 C224 P2 107(4) . . ?
C12 C11 C16 119.1(6) . . ?
C12 C11 Si1 124.5(8) . . ?
C16 C11 Si1 116.4(8) . . ?
C13 C12 C11 119.9(7) . . ?
C14 C13 C12 120.5(7) . . ?
C13 C14 C15 121.2(7) . . ?
C14 C15 C16 119.3(7) . . ?
C15 C16 C11 120.0(6) . . ?
C15 C16 P1 127.7(8) . . ?
C11 C16 P1 111.7(7) . . ?
C442 C441 C446 120.0 . . ?
C442 C441 Si1 126.4(9) . . ?
C446 C441 Si1 113.6(9) . . ?
C443 C442 C441 120.0 . . ?
C444 C443 C442 120.0 . . ?
C443 C444 C445 120.0 . . ?
C446 C445 C444 120.0 . . ?
C445 C446 C441 120.0 . . ?
C445 C446 P1 122.6(8) . . ?
C441 C446 P1 117.4(8) . . ?
C112 C111 C113 110.9(8) . . ?
C112 C111 P1 115.7(10) . . ?
C113 C111 P1 106.2(8) . . ?
C123 C121 C122 112.6(12) . . ?
C123 C121 P1 110.6(16) . . ?
C122 C121 P1 113.3(13) . . ?
C413 C411 C412 111.5(11) . . ?
C413 C411 P1 118.3(11) . . ?
C412 C411 P1 112.3(12) . . ?
C423 C421 C422 110.9(16) . . ?
C423 C421 P1 109(2) . . ?
C422 C421 P1 111(2) . . ?

_refine_diff_density_max         0.699
_refine_diff_density_min         -0.607
_refine_diff_density_rms         0.074

_shelxl_version_number           2013-3

_shelx_res_file                  
;
REM Solution 1  R1  0.238  Rweak  0.037,  Alpha = 0.0945  in P-1
REM Formula:  C74 B3 N8 F15 P4 Fe
TITL p14067 in P-1
CELL  1.54178  13.2134  16.5453  19.1158  107.944  103.367  104.913
ZERR    2.00   0.00060   0.00080   0.00090   0.0029   0.0030   0.0029
LATT  1
SFAC C H B N F SI P FE O
UNIT 138 142 2 4 48 2 6 2 1
TEMP -173.140
L.S. 10
BOND
LIST 4
ACTA
FMAP 2
PLAN 20

isor c212
isor c4s1
simu
delu

eadp c212 c211
eadp c212 c215
eadp c212 c213
isor c314
eadp c1s1 c3s1
eadp o1s1 c2s1
eadp c211 c214
eadp c212 c216
isor c12 c13 c14 c15
isor c22 c23 c24 c25
isor c32 c33 c34 c35
isor f754 f431
isor
eadp c222 c225
eadp c224 c221
eadp c226 c223

WGHT    0.076300    6.521200
FVAR       0.08886   0.76727   0.75486   0.51631   0.52040   0.54151   0.57916
FVAR       0.56474
FE1   8    0.714215    0.599839    0.855090    11.00000    0.03214    0.02765 =
         0.02905    0.01573    0.01870    0.01540
P3    7    0.606023    0.476188    0.870338    11.00000    0.02965    0.02595 =
         0.02578    0.01150    0.01162    0.01055
SI1   6    0.783643    0.645246    0.988720    11.00000    0.02693    0.03174 =
         0.02700    0.00874    0.01394    0.00813
P2    7    0.897428    0.612350    0.871287    11.00000    0.03594    0.04199 =
         0.04031    0.02116    0.02522    0.01830
P1    7    0.675661    0.734458    0.895138    11.00000    0.06877    0.03701 =
         0.05544    0.02882    0.04479    0.03299
F453  5    0.014923    0.511965    0.384155    11.00000    0.03936    0.05471 =
         0.06654    0.04028    0.02093    0.00944
F733  5    0.276406    0.380708    0.480013    11.00000    0.04121    0.05224 =
         0.06242    0.01068    0.01529    0.01609
F732  5    0.351734    0.280983    0.468534    11.00000    0.05231    0.07680 =
         0.07499    0.02750    0.00277    0.03585
F731  5    0.326862    0.334470    0.381011    11.00000    0.05232    0.10736 =
         0.05082    0.02931    0.01944   -0.00643
F452  5   -0.090867    0.579989    0.420350    11.00000    0.08045    0.04298 =
         0.12356    0.05001    0.05225    0.02851
F451  5   -0.147418    0.478675    0.306316    11.00000    0.07256    0.09468 =
         0.06592    0.06288   -0.01735   -0.01795
F553  5   -0.147559   -0.130897    0.496578    11.00000    0.11137    0.05821 =
         0.09239    0.05100    0.02187    0.03507
F552  5   -0.221766   -0.145347    0.381505    11.00000    0.17807    0.04202 =
         0.07225    0.02895    0.03475    0.02271
F533  5    0.055060    0.174380    0.704020    11.00000    0.10932    0.12170 =
         0.03822    0.03657   -0.00226    0.04442
N1    4    0.644109    0.551001    0.736050    11.00000    0.05056    0.05538 =
         0.03686    0.02663    0.02484    0.02768
F551  5   -0.308813   -0.127821    0.460723    11.00000    0.08310    0.05267 =
         0.21990    0.06113    0.07474    0.01645
F633  5   -0.645886   -0.039023    0.170571    11.00000    0.05536    0.13232 =
         0.11110    0.08711   -0.02579   -0.04384
C61   1   -0.255814    0.123580    0.301628    11.00000    0.03849    0.02777 =
         0.03001    0.01416    0.01268    0.01758
F632  5   -0.561750   -0.091170    0.241610    11.00000    0.08710    0.09878 =
         0.17492    0.10931    0.04595    0.01767
C51   1   -0.139839    0.132758    0.445777    11.00000    0.03513    0.03716 =
         0.02727    0.02000    0.01239    0.01400
C66   1   -0.252504    0.135432    0.232733    11.00000    0.04221    0.03056 =
         0.03019    0.01599    0.01361    0.01643
AFIX  43
H66   2   -0.183150    0.168512    0.231319    11.00000   -1.20000
AFIX   0
N2    4    0.436886    0.414547    0.725681    11.00000    0.04733    0.06960 =
         0.02936    0.01242    0.00699    0.01831
F532  5   -0.068209    0.231039    0.703426    11.00000    0.13116    0.13744 =
         0.04355    0.00300    0.01711    0.06937
C36   1    0.665638    0.466347    0.962438    11.00000    0.03079    0.03396 =
         0.03498    0.02011    0.02159    0.01870
C31   1    0.748922    0.546279    1.019759    11.00000    0.02638    0.04812 =
         0.03032    0.02040    0.01889    0.01905
F531  5    0.069756    0.288065    0.674737    11.00000    0.19617    0.09907 =
         0.04424    0.03436   -0.03457   -0.06366
C731  1    0.167107    0.234424    0.384648    11.00000    0.03638    0.04727 =
         0.03433    0.02591    0.01608    0.02083
C46   1   -0.110659    0.348639    0.390300    11.00000    0.03288    0.03852 =
         0.03204    0.02190    0.01381    0.01551
AFIX  43
H46   2   -0.060731    0.342535    0.362049    11.00000   -1.20000
AFIX   0
C631  1   -0.453948    0.038497    0.232281    11.00000    0.04020    0.02760 =
         0.04024    0.01333    0.00799    0.01076
F631  5   -0.590091    0.029734    0.291587    11.00000    0.05924    0.12720 =
         0.13585    0.00165    0.05874   -0.01199
C35   1    0.632771    0.388471    0.977213    11.00000    0.04423    0.04593 =
         0.05252    0.03345    0.03133    0.02757
AFIX  43
H35   2    0.574804    0.335066    0.938431    11.00000   -1.20000
AFIX   0
C71   1   -0.032289    0.175977    0.358921    11.00000    0.03794    0.03561 =
         0.02810    0.02410    0.01503    0.01852
C41   1   -0.155571    0.278127    0.412440    11.00000    0.02807    0.03108 =
         0.02540    0.01477    0.00807    0.00937
C62   1   -0.359976    0.074079    0.299362    11.00000    0.04117    0.02994 =
         0.02882    0.01406    0.01308    0.01429
AFIX  43
H62   2   -0.367423    0.064204    0.344605    11.00000   -1.20000
AFIX   0
C451  1   -0.136372    0.427500    0.408108    11.00000    0.02675    0.03250 =
         0.03500    0.01770    0.00802    0.00861
C76   1   -0.034890    0.097753    0.301339    11.00000    0.04691    0.03839 =
         0.03638    0.02572    0.01989    0.02362
AFIX  43
H76   2   -0.104230    0.049401    0.272044    11.00000   -1.20000
AFIX   0
C44   1   -0.208327    0.439002    0.448512    11.00000    0.04066    0.03018 =
         0.04416    0.01546    0.01404    0.01605
AFIX  43
H44   2   -0.226352    0.492536    0.460380    11.00000   -1.20000
AFIX   0
C751  1    0.053539    0.004540    0.223223    11.00000    0.05781    0.03887 =
         0.05634    0.02100    0.03331    0.02334
C651  1   -0.345828    0.101109    0.166354    11.00000    0.05169    0.03087 =
         0.03004    0.01390    0.01323    0.01871
C52   1   -0.081950    0.186905    0.524912    11.00000    0.04178    0.03761 =
         0.03390    0.02124    0.01423    0.01110
AFIX  43
H52   2   -0.053993    0.251098    0.541217    11.00000   -1.20000
AFIX   0
C75   1    0.059027    0.088150    0.285510    11.00000    0.05189    0.04127 =
         0.03983    0.02754    0.02467    0.02542
C72   1    0.071947    0.243433    0.400393    11.00000    0.04299    0.03828 =
         0.03010    0.02053    0.01637    0.02006
AFIX  43
H72   2    0.078480    0.297322    0.440705    11.00000   -1.20000
AFIX   0

C74   1    0.161798    0.156837    0.326920    11.00000    0.04610    0.04542 =
         0.04067    0.02689    0.02405    0.02613
AFIX  43
H74   2    0.226735    0.150895    0.316038    11.00000   -1.20000
AFIX   0
C56   1   -0.179202    0.039654    0.425578    11.00000    0.03897    0.03523 =
         0.03118    0.02034    0.00926    0.01226
AFIX  43
H56   2   -0.218521    0.000598    0.372272    11.00000   -1.20000
AFIX   0
C45   1   -0.089934    0.498637    0.379422    11.00000    0.03609    0.03988 =
         0.04806    0.02811    0.00886    0.01050
C316  1    0.570255    0.361672    0.796600    11.00000    0.05068    0.02707 =
         0.04169    0.00644    0.02185    0.00873
AFIX  23
H31A  2    0.639139    0.352916    0.789554    11.00000   -1.20000
H31B  2    0.535481    0.315852    0.815407    11.00000   -1.20000
AFIX   0
C42   1   -0.228101    0.292534    0.454009    11.00000    0.03773    0.03179 =
         0.03646    0.01662    0.01726    0.00865
AFIX  43
H42   2   -0.260695    0.246946    0.470768    11.00000   -1.20000
AFIX   0
C431  1   -0.254162    0.370599    0.471637    11.00000    0.04190    0.04045 =
         0.04808    0.01887    0.02607    0.01596
C73   1    0.277872    0.307153    0.427997    11.00000    0.03977    0.05436 =
         0.03887    0.02045    0.01750    0.02383

C312  1    0.462478    0.463406    0.867672    11.00000    0.03190    0.04148 =
         0.03559    0.01649    0.01351    0.01338
AFIX  23
H31C  2    0.440579    0.426051    0.897116    11.00000   -1.20000
H31D  2    0.458823    0.523959    0.893385    11.00000   -1.20000
AFIX   0
C64   1   -0.447609    0.051660    0.165104    11.00000    0.04636    0.03092 =
         0.02894    0.00929    0.00202    0.01186
AFIX  43
H64   2   -0.511612    0.027269    0.119605    11.00000   -1.20000
AFIX   0
C21   1    0.940225    0.697322    1.028679    11.00000    0.03064    0.04137 =
         0.04243    0.01223    0.01820    0.00879
C55   1   -0.162934    0.001461    0.481012    11.00000    0.04964    0.04327 =
         0.04503    0.03086    0.01319    0.01479
C54   1   -0.106008    0.055972    0.558878    11.00000    0.06549    0.05549 =
         0.04372    0.03747    0.01383    0.01831
AFIX  43
H54   2   -0.095793    0.030056    0.596764    11.00000   -1.20000
AFIX   0
C531  1   -0.064059    0.149110    0.580775    11.00000    0.05222    0.05566 =
         0.02957    0.02534    0.00962    0.01272

C26   1    0.990866    0.675615    0.971855    11.00000    0.03131    0.04387 =
         0.04818    0.01085    0.02001    0.00573
C23   1    1.122547    0.778749    1.127702    11.00000    0.03415    0.05170 =
         0.06050   -0.00042    0.01221    0.00547
AFIX  43
H23   2    1.167331    0.814892    1.180738    11.00000   -1.20000
AFIX   0
C65   1   -0.333515    0.119696    0.096171    11.00000    0.06477    0.04906 =
         0.02858    0.01714    0.01106    0.02530
C32   1    0.798062    0.544545    1.092067    11.00000    0.03401    0.08447 =
         0.03220    0.03077    0.01759    0.02812
AFIX  43
H32   2    0.853922    0.598190    1.132196    11.00000   -1.20000
AFIX   0
C25   1    1.107041    0.703920    0.995358    11.00000    0.03288    0.05918 =
         0.06347    0.01143    0.02589    0.00844
AFIX  43
H25   2    1.141624    0.687117    0.957558    11.00000   -1.20000
AFIX   0

C313  1    0.380378    0.418056    0.783074    11.00000    0.03293    0.06489 =
         0.03612    0.01705    0.00678    0.00918
AFIX  23
H31E  2    0.334381    0.355480    0.773248    11.00000   -1.20000
H31F  2    0.329953    0.452327    0.776644    11.00000   -1.20000
AFIX   0
C34   1    0.685694    0.389560    1.049441    11.00000    0.05305    0.07970 =
         0.07055    0.06045    0.04417    0.04709
AFIX  43
H34   2    0.664977    0.335941    1.059456    11.00000   -1.20000
AFIX   0
C22   1    1.007723    0.749305    1.106131    11.00000    0.03270    0.04765 =
         0.04344    0.00059    0.01314    0.00688
AFIX  43
H22   2    0.974355    0.764871    1.144921    11.00000   -1.20000
AFIX   0
C24   1    1.171790    0.755450    1.071944    11.00000    0.02821    0.05406 =
         0.07757    0.00362    0.02046   -0.00033
AFIX  43
H24   2    1.250571    0.775131    1.086647    11.00000   -1.20000
AFIX   0
C551  1   -0.211015   -0.099885    0.455826    11.00000    0.07390    0.04670 =
         0.06171    0.03677    0.02224    0.01602
B1    3   -0.145304    0.177851    0.380660    11.00000    0.03545    0.03182 =
         0.02579    0.01814    0.01146    0.01193

C33   1    0.767345    0.466876    1.106433    11.00000    0.04319    0.11300 =
         0.05214    0.06091    0.03267    0.04575
AFIX  43
H33   2    0.802664    0.466877    1.155732    11.00000   -1.20000
AFIX   0
C63   1   -0.561776   -0.014740    0.233759    11.00000    0.05151    0.05462 =
         0.05567    0.02873    0.00906    0.00353

C53   1   -0.002538    0.210200    0.664618    11.00000    0.09094    0.06422 =
         0.03742    0.02756    0.00997    0.01216
C315  1    0.490983    0.346952    0.718657    11.00000    0.06519    0.05151 =
         0.04087   -0.00439    0.01387    0.01348
AFIX  23
H31G  2    0.532617    0.349920    0.682046    11.00000   -1.20000
H31H  2    0.433321    0.285509    0.696462    11.00000   -1.20000
AFIX   0
C43   1   -0.333169    0.382546    0.515600    11.00000    0.07992    0.06369 =
         0.08335    0.04056    0.05532    0.04264

C314  1    0.357155    0.393875    0.648853    11.00000    0.06745    0.12726 =
         0.02930    0.02018    0.00140    0.02780
AFIX  33
H31I  2    0.319900    0.438445    0.653897    11.00000   -1.50000
H31J  2    0.301613    0.332796    0.629801    11.00000   -1.50000
H31K  2    0.396952    0.396643    0.611791    11.00000   -1.50000
AFIX   0

PART  -1
same c4s1 c3s1 o1s1 c2s1 c1s1
C1S1  1   -0.372846    0.122224    0.570029    10.50000    0.14965    0.13070 =
         0.12418    0.06191    0.06454    0.00854
AFIX 137
H1S1  2   -0.368139    0.123155    0.519850    10.50000   -1.50000
H1S2  2   -0.302348    0.122639    0.601201    10.50000   -1.50000
H1S3  2   -0.387585    0.175919    0.598241    10.50000   -1.50000
AFIX   0
C2S1  1   -0.460834    0.042134    0.556634    10.50000    0.15044    0.13165 =
         0.10834    0.05285    0.04754    0.01823
AFIX  23
H2S1  2   -0.516955    0.060758    0.577363    10.50000   -1.20000
H2S2  2   -0.430220    0.010084    0.587275    10.50000   -1.20000
AFIX   0

O1S1  9   -0.519962   -0.025080    0.472065    10.50000    0.15044    0.13165 =
         0.10834    0.05285    0.04754    0.01823
C3S1  1   -0.594173   -0.118222    0.457704    10.50000    0.14965    0.13070 =
         0.12418    0.06191    0.06454    0.00854
AFIX  23
H3S1  2   -0.550332   -0.146747    0.484843    10.50000   -1.20000
H3S2  2   -0.653964   -0.112980    0.479936    10.50000   -1.20000
AFIX   0
C4S1  1   -0.644075   -0.176280    0.374601    10.50000    0.17046    0.08234 =
         0.11548    0.05167    0.07214    0.04280
AFIX 137
H4S1  2   -0.696330   -0.153148    0.348853    10.50000   -1.50000
H4S2  2   -0.683878   -0.238401    0.368025    10.50000   -1.50000
H4S3  2   -0.585522   -0.176271    0.351128    10.50000   -1.50000
AFIX   0

PART   0
H3NN  2    0.658341    0.598635    0.723493    11.00000    0.04702
H2NN  2    0.572230    0.520719    0.723853    11.00000    0.04916
H1NN  2    0.665516    0.512067    0.711705    11.00000    0.05155

part 1
F751  5    0.116097   -0.038528    0.254923    31.00000    0.08478    0.04672 =
         0.07537    0.01810    0.02451    0.04222
F752  5    0.092130    0.019284    0.170259    31.00000    0.11897    0.04066 =
         0.06750    0.01810    0.07088    0.01873
F753  5   -0.048985   -0.060613    0.186188    31.00000    0.04956    0.04308 =
         0.05345    0.00132    0.02073    0.01311
part 2
F754  5    0.009948    0.014402    0.153957   -31.00000    0.16266    0.10276 =
         0.04685   -0.00826    0.00673    0.09054
F755  5   -0.010206   -0.059554    0.223741   -31.00000    0.21875    0.03047 =
         0.18278    0.01428    0.13267    0.01701
F756  5    0.145954    0.002755    0.222161   -31.00000    0.10413    0.18369 =
         0.11876    0.02743    0.05670    0.11393
part 0
part 1
F431  5   -0.366161    0.323910    0.538912    41.00000    0.17592    0.07195 =
         0.17701    0.07617    0.15668    0.06920
F432  5   -0.271214    0.464750    0.585674    41.00000    0.08750    0.08949 =
         0.05236    0.02711    0.04916    0.05161
F433  5   -0.410535    0.408526    0.479715    41.00000    0.02807    0.09397 =
         0.09484    0.01460    0.02407    0.02181
part 2
F434  5   -0.301093    0.394475    0.585944   -41.00000    0.08799    0.21669 =
         0.06892    0.03948    0.05931    0.04878
F435  5   -0.425461    0.293244    0.483812   -41.00000    0.06408    0.07241 =
         0.15462    0.03948    0.07761    0.02249
F436  5   -0.391687    0.428769    0.501363   -41.00000    0.11285    0.07661 =
         0.19917    0.08477    0.11748    0.06556
part 0
part 1
F651  5   -0.400993    0.059838    0.029950    51.00000    0.06602    0.08440 =
         0.02149    0.01290    0.00436   -0.00561
F652  5   -0.224880    0.119894    0.087935    51.00000    0.05252    0.06895 =
         0.03767    0.03146    0.02363    0.03298
F653  5   -0.328918    0.199272    0.100591    51.00000    0.07100    0.06291 =
         0.05112    0.04077    0.02785    0.04333
part 2
F654  5   -0.441540    0.105409    0.045393   -51.00000    0.06382    0.18864 =
         0.05816    0.07141    0.02579    0.06696
F655  5   -0.296331    0.072045    0.058028   -51.00000    0.08935    0.08526 =
         0.05357    0.03795    0.04463    0.06423
F656  5   -0.282018    0.208094    0.115243   -51.00000    0.10342    0.05675 =
         0.05874    0.03961    0.03614    0.03237
part 0
part 1
C213  1    1.065583    0.648774    0.802061    61.00000    0.06910    0.08664 =
         0.10105    0.07861    0.05849    0.04723
AFIX 137
H21A  2    1.035932    0.584727    0.766245    61.00000   -1.50000
H21B  2    1.122824    0.657452    0.849448    61.00000   -1.50000
H21C  2    1.098315    0.686544    0.776589    61.00000   -1.50000
AFIX   0
C211  1    0.972471    0.675940    0.823516    61.00000    0.06668    0.10011 =
         0.09098    0.07578    0.06197    0.05672
AFIX  13
H211  2    1.013050    0.737778    0.866131    61.00000   -1.20000

AFIX   0
C212  1    0.904381    0.692994    0.765932    61.00000    0.06910    0.08664 =
         0.10105    0.07861    0.05849    0.04723
AFIX 137
H21D  2    0.950597    0.727075    0.743753    61.00000   -1.50000
H21E  2    0.863075    0.728630    0.789251    61.00000   -1.50000
H21F  2    0.851867    0.635201    0.724533    61.00000   -1.50000
AFIX   0
C222  1    0.857277    0.440118    0.752949    61.00000    0.07235    0.05989 =
         0.03132    0.01359    0.02705    0.02835
AFIX 137
H22D  2    0.875178    0.472994    0.720058    61.00000   -1.50000
H22E  2    0.777154    0.421305    0.743935    61.00000   -1.50000
H22F  2    0.878642    0.386289    0.739774    61.00000   -1.50000
AFIX   0
C221  1    0.921347    0.502479    0.839324    61.00000    0.03430    0.05119 =
         0.03259    0.01861    0.01546    0.02550
AFIX  13
H221  2    1.002408    0.517522    0.846758    61.00000   -1.20000
AFIX   0
C223  1    0.894476    0.447148    0.889415    61.00000    0.04640    0.04165 =
         0.02731    0.01168    0.01507    0.02896
AFIX 137
H22A  2    0.814204    0.426172    0.879811    61.00000   -1.50000
H22B  2    0.934205    0.485765    0.944875    61.00000   -1.50000
H22C  2    0.918061    0.394585    0.875173    61.00000   -1.50000
AFIX   0
part 2
C216  1    0.993299    0.770175    0.839974   -61.00000    0.06910    0.08664 =
         0.10105    0.07861    0.05849    0.04723
AFIX 137
H21G  2    1.023972    0.793551    0.805129   -61.00000   -1.50000
H21H  2    1.049938    0.796160    0.891985   -61.00000   -1.50000
H21I  2    0.928368    0.787169    0.843712   -61.00000   -1.50000
AFIX   0
C214  1    0.957444    0.663871    0.806484   -61.00000    0.06668    0.10011 =
         0.09098    0.07578    0.06197    0.05672
AFIX  13
H214  2    1.025645    0.648800    0.804711   -61.00000   -1.20000
AFIX   0
C215  1    0.877574    0.625516    0.722221   -61.00000    0.06668    0.10011 =
         0.09098    0.07578    0.06197    0.05672
AFIX  33
H21J  2    0.857713    0.559421    0.699435   -61.00000   -1.50000
H21K  2    0.913834    0.652615    0.691401   -61.00000   -1.50000
H21L  2    0.810120    0.639993    0.721965   -61.00000   -1.50000
AFIX   0
C225  1    0.873059    0.444379    0.768531   -61.00000    0.07235    0.05989 =
         0.03132    0.01359    0.02705    0.02835
AFIX 137
H22G  2    0.893684    0.390133    0.758224   -61.00000   -1.50000
H22H  2    0.894882    0.475568    0.735380   -61.00000   -1.50000
H22I  2    0.792407    0.426477    0.756937   -61.00000   -1.50000
AFIX   0

C224  1    0.930429    0.505889    0.851202   -61.00000    0.03430    0.05119 =
         0.03259    0.01861    0.01546    0.02550
AFIX  13
H224  2    1.012378    0.522864    0.861688   -61.00000   -1.20000
AFIX   0
C226  1    0.902954    0.467512    0.908642   -61.00000    0.04640    0.04165 =
         0.02731    0.01168    0.01507    0.02896
AFIX 137
H22J  2    0.822188    0.437465    0.892203   -61.00000   -1.50000
H22K  2    0.929379    0.516684    0.960385   -61.00000   -1.50000
H22L  2    0.939287    0.423237    0.910984   -61.00000   -1.50000
part 0

eadp c11 c441
eadp c12 c442
eadp c13 c443
eadp c14 c444
eadp c15 c445
eadp c16 c446
AFIX   0
part 1
C11   1    0.712555    0.727875    1.036170    71.00000    0.03014    0.02487 =
         0.03811    0.00861    0.01952    0.00731
C12   1    0.717266    0.755199    1.114042    71.00000    0.03698    0.01912 =
         0.03922    0.00658    0.01953    0.01052
AFIX  43
H12   2    0.762823    0.738606    1.149259    71.00000   -1.20000
AFIX   0
C13   1    0.654915    0.806910    1.139970    71.00000    0.05279    0.02661 =
         0.04467    0.00864    0.03309    0.01535
AFIX  43
H13   2    0.657606    0.824896    1.192801    71.00000   -1.20000
AFIX   0
C14   1    0.589445    0.832094    1.089509    71.00000    0.05440    0.02831 =
         0.05505    0.01146    0.03575    0.02155
AFIX  43
H14   2    0.546571    0.866459    1.107897    71.00000   -1.20000
AFIX   0
C15   1    0.585075    0.808301    1.012836    71.00000    0.04487    0.02758 =
         0.05006    0.01570    0.02578    0.01845
AFIX  43
H15   2    0.539942    0.826396    0.978741    71.00000   -1.20000
AFIX   0

C16   1    0.648094    0.756973    0.985584    71.00000    0.03771    0.02400 =
         0.04468    0.01356    0.02579    0.01467
part 2
AFIX  66
same c11 c12 c13 c14 c15 c16
C441  1    0.728802    0.722171    1.042947   -71.00000    0.03014    0.02487 =
         0.03811    0.00861    0.01952    0.00731
C442  1    0.732803    0.741063    1.119813   -71.00000    0.03698    0.01912 =
         0.03922    0.00658    0.01953    0.01052
AFIX  43
H42A  2    0.766219    0.711404    1.148529   -71.00000   -1.20000
AFIX  65
C443  1    0.687910    0.803350    1.154664   -71.00000    0.05279    0.02661 =
         0.04467    0.00864    0.03309    0.01535
AFIX  43
H43   2    0.690644    0.816262    1.207199   -71.00000   -1.20000
AFIX  65
C444  1    0.639017    0.846746    1.112650   -71.00000    0.05440    0.02831 =
         0.05505    0.01146    0.03575    0.02155
AFIX  43
H44A  2    0.608335    0.889317    1.136469   -71.00000   -1.20000
AFIX  65
C445  1    0.635016    0.827855    1.035784   -71.00000    0.04487    0.02758 =
         0.05006    0.01570    0.02578    0.01845
AFIX  43
H45   2    0.601600    0.857514    1.007069   -71.00000   -1.20000
AFIX  65

C446  1    0.679908    0.765568    1.000932   -71.00000    0.03771    0.02400 =
         0.04468    0.01356    0.02579    0.01467
part 0
AFIX   0
eadp c112 c412
eadp c111 c411
eadp c113 c413
eadp c122 c422
eadp c121 c421
eadp c123 c423
part 1
C112  1    0.718798    0.918941    0.912559    81.00000    0.06204    0.03785 =
         0.08252    0.03521    0.03408    0.02682
AFIX 137
H11D  2    0.692670    0.927302    0.957370    81.00000   -1.50000
H11E  2    0.656374    0.902684    0.865298    81.00000   -1.50000
H11F  2    0.776596    0.975559    0.921710    81.00000   -1.50000
AFIX   0
C111  1    0.767029    0.842529    0.902048    81.00000    0.06372    0.03325 =
         0.04742    0.02949    0.02813    0.02711
AFIX  13
H111  2    0.786100    0.831133    0.853081    81.00000   -1.20000
AFIX   0
C113  1    0.874429    0.871045    0.970406    81.00000    0.05277    0.02977 =
         0.06755    0.02854    0.01718    0.01345
AFIX 137
H11A  2    0.931677    0.922250    0.970388    81.00000   -1.50000
H11B  2    0.900485    0.819779    0.964643    81.00000   -1.50000
H11C  2    0.859608    0.889288    1.019774    81.00000   -1.50000
AFIX   0

C122  1    0.547056    0.737702    0.749078    81.00000    0.07343    0.09125 =
         0.07738    0.06774    0.05031    0.05673
AFIX 137
H12D  2    0.551468    0.681823    0.714749    81.00000   -1.50000
H12E  2    0.614752    0.789028    0.761942    81.00000   -1.50000
H12F  2    0.482159    0.748533    0.722422    81.00000   -1.50000
AFIX   0
C121  1    0.535834    0.727931    0.823961    81.00000    0.06037    0.05096 =
         0.06012    0.03791    0.04098    0.03764
AFIX  13
H121  2    0.517327    0.780836    0.852403    81.00000   -1.20000
AFIX   0
C123  1    0.440994    0.643189    0.808289    81.00000    0.05742    0.05555 =
         0.07052    0.04097    0.03753    0.03621
AFIX 137
H12A  2    0.450250    0.589825    0.773986    81.00000   -1.50000
H12B  2    0.370237    0.647527    0.782955    81.00000   -1.50000
H12C  2    0.441066    0.637326    0.857774    81.00000   -1.50000
AFIX   0

part 2
same c112 c111 c113
same c413 c411 c412
C412  1    0.775160    0.931890    0.945508   -81.00000    0.06204    0.03785 =
         0.08252    0.03521    0.03408    0.02682
AFIX 137
H41A  2    0.764674    0.943287    0.996303   -81.00000   -1.50000
H41B  2    0.706683    0.924388    0.906654   -81.00000   -1.50000
H41C  2    0.836426    0.983422    0.949767   -81.00000   -1.50000
AFIX   0

C411  1    0.803034    0.844597    0.919995   -81.00000    0.06372    0.03325 =
         0.04742    0.02949    0.02813    0.02711
AFIX  13
H411  2    0.813345    0.838432    0.868639   -81.00000   -1.20000
AFIX   0
C413  1    0.917043    0.857125    0.973380   -81.00000    0.05277    0.02977 =
         0.06755    0.02854    0.01718    0.01345
AFIX 137
H41D  2    0.971635    0.915018    0.981714   -81.00000   -1.50000
H41E  2    0.940508    0.807146    0.948823   -81.00000   -1.50000
H41F  2    0.911840    0.857219    1.023719   -81.00000   -1.50000
AFIX   0
same c122 c121 c123
same c423 c421 c422
C422  1    0.580283    0.760565    0.767820   -81.00000    0.07343    0.09125 =
         0.07738    0.06774    0.05031    0.05673
AFIX 137
H42B  2    0.513350    0.765195    0.736777   -81.00000   -1.50000
H42C  2    0.594767    0.708379    0.736479   -81.00000   -1.50000
H42D  2    0.643928    0.816265    0.783544   -81.00000   -1.50000
AFIX   0

C421  1    0.562801    0.747848    0.840678   -81.00000    0.06037    0.05096 =
         0.06012    0.03791    0.04098    0.03764
AFIX  13
H421  2    0.552751    0.803290    0.873546   -81.00000   -1.20000
AFIX   0
C423  1    0.459052    0.666030    0.818518   -81.00000    0.05742    0.05555 =
         0.07052    0.04097    0.03753    0.03621
AFIX 137
H42E  2    0.470428    0.610381    0.790627   -81.00000   -1.50000
H42F  2    0.395340    0.671649    0.784731   -81.00000   -1.50000
H42G  2    0.444554    0.663351    0.865921   -81.00000   -1.50000
AFIX   0
HKLF 4

REM  p14067 in P-1
REM R1 =  0.0690 for   10468 Fo > 4sig(Fo)  and  0.1025 for all   14802 data
REM   1078 parameters refined using   2398 restraints

END

WGHT      0.0771      6.4512

REM Highest difference peak  0.699,  deepest hole -0.607,  1-sigma level  0.074
Q1    1   0.6860  0.5775  0.7991  11.00000  0.05    0.70
Q2    1  -0.0978  0.4506  0.2908  11.00000  0.05    0.58
Q3    1   0.9311  0.7450  0.8155  11.00000  0.05    0.55
Q4    1  -0.2651 -0.0903  0.5311  11.00000  0.05    0.54
Q5    1   0.1030  0.2353  0.6959  11.00000  0.05    0.53
Q6    1   0.7565  0.6174  0.9328  11.00000  0.05    0.51
Q7    1  -0.0192  0.2864  0.6796  11.00000  0.05    0.50
Q8    1   0.6242  0.6978  0.9106  11.00000  0.05    0.49
Q9    1   0.8803  0.5976  0.8226  11.00000  0.05    0.49
Q10   1   0.2623  0.3725  0.3718  11.00000  0.05    0.48
Q11   1  -0.2984 -0.1274  0.4032  11.00000  0.05    0.47
Q12   1   0.5950  0.4386  0.8229  11.00000  0.05    0.46
Q13   1   0.6435  0.5591  0.8271  11.00000  0.05    0.44
Q14   1   1.0172  0.7982  0.8799  11.00000  0.05    0.43
Q15   1   0.3602  0.2982  0.4209  11.00000  0.05    0.41
Q16   1   0.6456  0.5629  0.8866  11.00000  0.05    0.41
Q17   1  -0.6353 -0.0031  0.2274  11.00000  0.05    0.40
Q18   1   0.0845  0.2739  0.6636  11.00000  0.05    0.40
Q19   1  -0.5673 -0.0225  0.3041  11.00000  0.05    0.39
Q20   1   0.2768  0.3706  0.5372  11.00000  0.05    0.39
;
_shelx_res_checksum              84658

_chemical_properties_physical    ', Air-sensitive,Moisture-sensitive'
####################################################################### 
# 
# This file contains crystal structure data downloaded from the 
# Cambridge Structural Database (CSD) hosted by the Cambridge 
# Crystallographic Data Centre (CCDC).
# 
# Full information about CCDC data access policies and citation 
# guidelines are available at http://www.ccdc.cam.ac.uk/access/V1 
# 
# Audit and citation data items may have been added by the CCDC. 
# Please retain this information to preserve the provenance of 
# this file and to allow appropriate attribution of the data. 
# 
#######################################################################

data_a14130_m_a
_database_code_depnum_ccdc_archive 'CCDC 1511364'
_audit_update_record             
;
2016-10-24 deposited with the CCDC.
2016-12-08 downloaded from the CCDC.
;

_audit_creation_method           SHELXL-2013
_chemical_name_systematic        {[SiP(NMe)3]FeN2}{Na(THF)3}
_chemical_name_common            "Compound 6'"
_chemical_melting_point          ?
_chemical_formula_moiety         ?
_chemical_formula_sum            'C45 H69 Fe N5 Na O3 P3 Si'
_chemical_formula_weight         927.89

loop_
_atom_type_symbol
_atom_type_description
_atom_type_scat_dispersion_real
_atom_type_scat_dispersion_imag
_atom_type_scat_source
C C 0.0033 0.0016 'International Tables Vol C Tables 4.2.6.8 and 6.1.1.4'
H H 0.0000 0.0000 'International Tables Vol C Tables 4.2.6.8 and 6.1.1.4'
N N 0.0061 0.0033 'International Tables Vol C Tables 4.2.6.8 and 6.1.1.4'
O O 0.0106 0.0060 'International Tables Vol C Tables 4.2.6.8 and 6.1.1.4'
Na Na 0.0362 0.0249 'International Tables Vol C Tables 4.2.6.8 and 6.1.1.4'
Si Si 0.0817 0.0704 'International Tables Vol C Tables 4.2.6.8 and 6.1.1.4'
P P 0.1023 0.0942 'International Tables Vol C Tables 4.2.6.8 and 6.1.1.4'
Fe Fe 0.3463 0.8444 'International Tables Vol C Tables 4.2.6.8 and 6.1.1.4'

_space_group_crystal_system      monoclinic
_space_group_IT_number           14
_space_group_name_H-M_alt        'P 21/c'
_space_group_name_Hall           '-P 2ybc'

_shelx_space_group_comment       
;
The symmetry employed for this shelxl refinement is uniquely defined
by the following loop, which should always be used as a source of
symmetry information in preference to the above space-group names.
They are only intended as comments.
;

loop_
_space_group_symop_operation_xyz
'x, y, z'
'-x, y+1/2, -z+1/2'
'-x, -y, -z'
'x, -y-1/2, z-1/2'

_cell_length_a                   16.278(3)
_cell_length_b                   12.177(2)
_cell_length_c                   24.314(4)
_cell_angle_alpha                90
_cell_angle_beta                 90.733(5)
_cell_angle_gamma                90
_cell_volume                     4819.0(14)
_cell_formula_units_Z            4
_cell_measurement_temperature    100(2)
_cell_measurement_reflns_used    4002
_cell_measurement_theta_min      2.99
_cell_measurement_theta_max      25.66

_exptl_crystal_description       block
_exptl_crystal_colour            'dark red'
_exptl_crystal_density_meas      ?
_exptl_crystal_density_method    ?
_exptl_crystal_density_diffrn    1.279
_exptl_crystal_F_000             1976
_exptl_transmission_factor_min   ?
_exptl_transmission_factor_max   ?
_exptl_crystal_size_max          ?
_exptl_crystal_size_mid          ?
_exptl_crystal_size_min          ?
_exptl_absorpt_coefficient_mu    0.490
_shelx_estimated_absorpt_T_min   ?
_shelx_estimated_absorpt_T_max   ?
_exptl_absorpt_correction_type   ?
_exptl_absorpt_correction_T_min  ?
_exptl_absorpt_correction_T_max  ?
_exptl_absorpt_process_details   ?

_exptl_special_details           
;
 ?
;

_diffrn_ambient_temperature      100(2)
_diffrn_radiation_wavelength     0.71073
_diffrn_radiation_type           MoK\a
_diffrn_source                   ?
_diffrn_measurement_device_type  'Bruker APEX-II CCD'
_diffrn_measurement_method       ?
_diffrn_detector_area_resol_mean ?
_diffrn_reflns_number            40561
_diffrn_reflns_av_unetI/netI     0.0707
_diffrn_reflns_av_R_equivalents  0.0638
_diffrn_reflns_limit_h_min       -19
_diffrn_reflns_limit_h_max       19
_diffrn_reflns_limit_k_min       -14
_diffrn_reflns_limit_k_max       14
_diffrn_reflns_limit_l_min       -28
_diffrn_reflns_limit_l_max       28
_diffrn_reflns_theta_min         0.838
_diffrn_reflns_theta_max         25.026
_diffrn_reflns_theta_full        25.242
_diffrn_measured_fraction_theta_max 1.006
_diffrn_measured_fraction_theta_full 0.983
_diffrn_reflns_Laue_measured_fraction_max 1.006
_diffrn_reflns_Laue_measured_fraction_full 0.983
_diffrn_reflns_point_group_measured_fraction_max 1.006
_diffrn_reflns_point_group_measured_fraction_full 0.983
_reflns_number_total             8216
_reflns_number_gt                6982
_reflns_threshold_expression     'I > 2\s(I)'
_reflns_Friedel_coverage         0.000
_reflns_Friedel_fraction_max     .
_reflns_Friedel_fraction_full    .

_reflns_special_details          
;
 Reflections were merged by SHELXL according to the crystal
 class for the calculation of statistics and refinement.
 
 _reflns_Friedel_fraction is defined as the number of unique
 Friedel pairs measured divided by the number that would be
 possible theoretically, ignoring centric projections and
 systematic absences.
;

_computing_data_collection       ?
_computing_cell_refinement       ?
_computing_data_reduction        ?
_computing_structure_solution    ?
_computing_structure_refinement  'SHELXL-2013 (Sheldrick, 2013)'
_computing_molecular_graphics    ?
_computing_publication_material  ?

_refine_special_details          
;
 Refined as a 2-component twin.
;
_refine_ls_structure_factor_coef Fsqd
_refine_ls_matrix_type           full
_refine_ls_weighting_scheme      calc
_refine_ls_weighting_details     
'w=1/[\s^2^(Fo^2^)+(0.0574P)^2^+42.0792P] where P=(Fo^2^+2Fc^2^)/3'
_atom_sites_solution_primary     ?
_atom_sites_solution_secondary   ?
_atom_sites_solution_hydrogens   geom
_refine_ls_hydrogen_treatment    constr
_refine_ls_extinction_method     none
_refine_ls_extinction_coef       .
_refine_ls_number_reflns         8216
_refine_ls_number_parameters     533
_refine_ls_number_restraints     1166
_refine_ls_R_factor_all          0.0996
_refine_ls_R_factor_gt           0.0879
_refine_ls_wR_factor_ref         0.2294
_refine_ls_wR_factor_gt          0.2229
_refine_ls_goodness_of_fit_ref   1.173
_refine_ls_restrained_S_all      1.103
_refine_ls_shift/su_max          0.001
_refine_ls_shift/su_mean         0.000

loop_
_atom_site_label
_atom_site_type_symbol
_atom_site_fract_x
_atom_site_fract_y
_atom_site_fract_z
_atom_site_U_iso_or_equiv
_atom_site_adp_type
_atom_site_occupancy
_atom_site_site_symmetry_order
_atom_site_calc_flag
_atom_site_refinement_flags_posn
_atom_site_refinement_flags_adp
_atom_site_refinement_flags_occupancy
_atom_site_disorder_assembly
_atom_site_disorder_group
Fe1 Fe 0.24734(9) 0.41851(7) 0.39900(4) 0.0146(2) Uani 1 1 d . U . . .
P1 P 0.35457(14) 0.37070(18) 0.35509(9) 0.0158(5) Uani 1 1 d . U . . .
P3 P 0.13437(14) 0.37358(18) 0.35774(9) 0.0140(4) Uani 1 1 d . U . . .
P2 P 0.24330(16) 0.54829(15) 0.45799(7) 0.0175(4) Uani 1 1 d . U . . .
Si1 Si 0.2463(2) 0.55666(15) 0.33855(8) 0.0193(5) Uani 1 1 d . U . . .
Na1 Na 0.2676(2) 0.3244(3) 0.59286(12) 0.0240(7) Uani 1 1 d . U . . .
N11 N 0.2524(5) 0.3272(5) 0.4550(2) 0.0188(13) Uani 1 1 d . U . . .
N12 N 0.2517(6) 0.2786(5) 0.4954(2) 0.0229(13) Uani 1 1 d . U . . .
N2 N 0.2554(6) 0.5406(5) 0.5925(2) 0.0296(13) Uani 1 1 d . U . . .
O1S3 O 0.4065(4) 0.3472(6) 0.6119(3) 0.0328(14) Uani 1 1 d . U . . .
C11 C 0.3903(6) 0.4657(7) 0.3006(3) 0.0199(16) Uani 1 1 d . U . . .
O1S2 O 0.2886(5) 0.1348(5) 0.6109(3) 0.0390(15) Uani 1 1 d . U . . .
C16 C 0.3419(6) 0.5591(7) 0.2941(4) 0.0237(17) Uani 1 1 d . U . . .
N1 N 0.4316(5) 0.1374(7) 0.3904(3) 0.0342(17) Uani 1 1 d . U . . .
C214 C 0.3340(6) 0.5523(8) 0.5056(4) 0.0233(18) Uani 1 1 d . U . . .
H21A H 0.3561 0.4767 0.5081 0.028 Uiso 1 1 calc R U . . .
H21B H 0.3766 0.5977 0.4879 0.028 Uiso 1 1 calc R U . . .
C313 C 0.1013(6) 0.1567(7) 0.3849(4) 0.0246(18) Uani 1 1 d . U . . .
H31A H 0.0991 0.0790 0.3728 0.029 Uiso 1 1 calc R U . . .
H31B H 0.1475 0.1640 0.4115 0.029 Uiso 1 1 calc R U . . .
C12 C 0.4569(6) 0.4473(8) 0.2671(4) 0.0247(19) Uani 1 1 d . U . . .
H12 H 0.4889 0.3825 0.2714 0.030 Uiso 1 1 calc R U . . .
C26 C 0.2355(6) 0.6955(6) 0.3740(3) 0.0267(19) Uani 1 1 d . U . . .
C213 C 0.3250(6) 0.5950(8) 0.5650(4) 0.0281(19) Uani 1 1 d . U . . .
H21C H 0.3764 0.5805 0.5861 0.034 Uiso 1 1 calc R U . . .
H21D H 0.3159 0.6753 0.5644 0.034 Uiso 1 1 calc R U . . .
C32 C 0.0419(7) 0.4306(9) 0.2606(4) 0.032(2) Uani 1 1 d . U . . .
H32 H 0.0067 0.3706 0.2686 0.038 Uiso 1 1 calc R U . . .
C211 C 0.1627(6) 0.5357(8) 0.5103(4) 0.0223(17) Uani 1 1 d . U . . .
H21E H 0.1134 0.5743 0.4960 0.027 Uiso 1 1 calc R U . . .
H21F H 0.1482 0.4569 0.5130 0.027 Uiso 1 1 calc R U . . .
C21 C 0.2324(5) 0.6887(6) 0.4316(3) 0.0171(15) Uani 1 1 d . U . . .
C212 C 0.1785(6) 0.5771(8) 0.5685(4) 0.0270(19) Uani 1 1 d . U . . .
H21G H 0.1778 0.6584 0.5682 0.032 Uiso 1 1 calc R U . . .
H21H H 0.1331 0.5523 0.5922 0.032 Uiso 1 1 calc R U . . .
C31 C 0.1087(6) 0.4521(7) 0.2949(4) 0.0195(16) Uani 1 1 d . U . . .
O1S4 O 0.1351(5) 0.3003(7) 0.6246(3) 0.0429(17) Uani 1 1 d . U . . .
N3 N 0.0270(5) 0.1830(6) 0.4117(3) 0.0230(15) Uani 1 1 d . U . . .
C114 C 0.4522(6) 0.3395(7) 0.3931(4) 0.0239(17) Uani 1 1 d . U . . .
H11A H 0.4975 0.3339 0.3665 0.029 Uiso 1 1 calc R U . . .
H11B H 0.4650 0.4007 0.4185 0.029 Uiso 1 1 calc R U . . .
C25 C 0.2296(6) 0.7990(7) 0.3502(4) 0.035(2) Uani 1 1 d . U . . .
H25 H 0.2331 0.8062 0.3114 0.042 Uiso 1 1 calc R U . . .
C36 C 0.1591(6) 0.5425(7) 0.2862(4) 0.0214(15) Uani 1 1 d . U . . .
C13 C 0.4769(6) 0.5241(7) 0.2270(4) 0.0255(19) Uani 1 1 d . U . . .
H13 H 0.5231 0.5126 0.2043 0.031 Uiso 1 1 calc R U . . .
C22 C 0.2236(6) 0.7836(7) 0.4642(4) 0.030(2) Uani 1 1 d . U . . .
H22 H 0.2224 0.7785 0.5031 0.037 Uiso 1 1 calc R U . . .
C15 C 0.3627(6) 0.6350(8) 0.2537(3) 0.0236(18) Uani 1 1 d . U . . .
H15 H 0.3307 0.6996 0.2491 0.028 Uiso 1 1 calc R U . . .
C314 C 0.1182(6) 0.2294(7) 0.3349(3) 0.0190(17) Uani 1 1 d . U . . .
H31C H 0.0711 0.2259 0.3088 0.023 Uiso 1 1 calc R U . . .
H31D H 0.1677 0.2027 0.3158 0.023 Uiso 1 1 calc R U . . .
C112 C 0.3543(6) 0.1448(7) 0.3590(4) 0.0298(18) Uani 1 1 d . U . . .
H11C H 0.3083 0.1560 0.3847 0.036 Uiso 1 1 calc R U . . .
H11D H 0.3446 0.0747 0.3393 0.036 Uiso 1 1 calc R U . . .
C33 C 0.0257(7) 0.4958(10) 0.2146(4) 0.039(2) Uani 1 1 d . U . . .
H33 H -0.0184 0.4781 0.1902 0.047 Uiso 1 1 calc R U . . .
C35 C 0.1400(7) 0.6090(8) 0.2396(4) 0.0296(19) Uani 1 1 d . U . . .
H35 H 0.1735 0.6710 0.2322 0.036 Uiso 1 1 calc R U . . .
C4S2 C 0.2634(8) 0.0587(8) 0.6511(4) 0.041(2) Uani 1 1 d . U . . .
H4S1 H 0.2089 0.0793 0.6657 0.049 Uiso 1 1 calc R U . . .
H4S2 H 0.3035 0.0560 0.6820 0.049 Uiso 1 1 calc R U . . .
C14 C 0.4292(6) 0.6171(7) 0.2205(3) 0.0250(18) Uani 1 1 d . U . . .
H14 H 0.4424 0.6692 0.1929 0.030 Uiso 1 1 calc R U . . .
C113 C 0.4472(7) 0.2331(8) 0.4257(4) 0.034(2) Uani 1 1 d . U . . .
H11E H 0.4994 0.2221 0.4462 0.040 Uiso 1 1 calc R U . . .
H11F H 0.4026 0.2393 0.4529 0.040 Uiso 1 1 calc R U . . .
C111 C 0.3554(6) 0.2385(7) 0.3176(3) 0.0210(17) Uani 1 1 d . U . . .
H11G H 0.3067 0.2337 0.2929 0.025 Uiso 1 1 calc R U . . .
H11H H 0.4053 0.2335 0.2948 0.025 Uiso 1 1 calc R U . . .
C2S3 C 0.5364(7) 0.2765(10) 0.5959(5) 0.044(3) Uani 1 1 d . U . . .
H2S1 H 0.5856 0.3205 0.6055 0.053 Uiso 1 1 calc R U . . .
H2S2 H 0.5517 0.2213 0.5680 0.053 Uiso 1 1 calc R U . . .
C1N2 C 0.2620(8) 0.5688(8) 0.6514(3) 0.037(2) Uani 1 1 d . U . . .
H1N4 H 0.3146 0.5424 0.6662 0.056 Uiso 1 1 calc R U . . .
H1N5 H 0.2169 0.5340 0.6713 0.056 Uiso 1 1 calc R U . . .
H1N6 H 0.2587 0.6486 0.6558 0.056 Uiso 1 1 calc R U . . .
C311 C 0.0358(5) 0.3828(6) 0.3941(3) 0.0187(16) Uani 1 1 d . U . . .
H31E H 0.0310 0.4558 0.4117 0.022 Uiso 1 1 calc R U . . .
H31F H -0.0102 0.3746 0.3674 0.022 Uiso 1 1 calc R U . . .
C3S2 C 0.2589(9) -0.0520(8) 0.6218(4) 0.048(3) Uani 1 1 d . U . . .
H3S1 H 0.2659 -0.1137 0.6480 0.058 Uiso 1 1 calc R U . . .
H3S2 H 0.2063 -0.0608 0.6014 0.058 Uiso 1 1 calc R U . . .
C4S3 C 0.4377(7) 0.2994(10) 0.6626(4) 0.040(2) Uani 1 1 d . U . . .
H4S3 H 0.3934 0.2604 0.6822 0.048 Uiso 1 1 calc R U . . .
H4S4 H 0.4604 0.3571 0.6871 0.048 Uiso 1 1 calc R U . . .
C4S1 C 0.0833(7) 0.3338(10) 0.6686(5) 0.045(3) Uani 1 1 d . U . . .
H4S5 H 0.0858 0.4144 0.6735 0.054 Uiso 1 1 calc R U . . .
H4S6 H 0.1006 0.2981 0.7034 0.054 Uiso 1 1 calc R U . . .
C312 C 0.0303(6) 0.2938(7) 0.4377(3) 0.0200(17) Uani 1 1 d . U . . .
H31G H 0.0787 0.2983 0.4627 0.024 Uiso 1 1 calc R U . . .
H31H H -0.0196 0.3053 0.4599 0.024 Uiso 1 1 calc R U . . .
C34 C 0.0743(6) 0.5863(9) 0.2049(4) 0.033(2) Uani 1 1 d . U . . .
H34 H 0.0628 0.6329 0.1744 0.040 Uiso 1 1 calc R U . . .
C3N1 C 0.0083(7) 0.1019(7) 0.4534(4) 0.035(2) Uani 1 1 d . U . . .
H3N1 H -0.0432 0.1216 0.4714 0.052 Uiso 1 1 calc R U . . .
H3N2 H 0.0529 0.0999 0.4809 0.052 Uiso 1 1 calc R U . . .
H3N3 H 0.0027 0.0295 0.4362 0.052 Uiso 1 1 calc R U . . .
C23 C 0.2167(7) 0.8842(8) 0.4382(5) 0.041(2) Uani 1 1 d . U . . .
H23 H 0.2105 0.9488 0.4597 0.049 Uiso 1 1 calc R U . . .
C3S3 C 0.5038(7) 0.2207(9) 0.6463(4) 0.039(2) Uani 1 1 d . U . . .
H3S3 H 0.4811 0.1472 0.6376 0.046 Uiso 1 1 calc R U . . .
H3S4 H 0.5466 0.2137 0.6754 0.046 Uiso 1 1 calc R U . . .
C1S3 C 0.4707(6) 0.3477(9) 0.5745(4) 0.039(2) Uani 1 1 d . U . . .
H1S1 H 0.4916 0.4234 0.5698 0.047 Uiso 1 1 calc R U . . .
H1S2 H 0.4511 0.3205 0.5383 0.047 Uiso 1 1 calc R U . . .
C3S1 C -0.0023(8) 0.2987(10) 0.6525(5) 0.049(3) Uani 1 1 d . U . . .
H3S5 H -0.0409 0.3614 0.6543 0.059 Uiso 1 1 calc R U . . .
H3S6 H -0.0220 0.2398 0.6772 0.059 Uiso 1 1 calc R U . . .
C24 C 0.2187(7) 0.8925(7) 0.3824(4) 0.040(2) Uani 1 1 d . U . . .
H24 H 0.2126 0.9623 0.3653 0.048 Uiso 1 1 calc R U . . .
C1S2 C 0.3269(8) 0.0748(8) 0.5667(4) 0.044(3) Uani 1 1 d . U . . .
H1S3 H 0.3832 0.1024 0.5606 0.053 Uiso 1 1 calc R U . . .
H1S4 H 0.2947 0.0834 0.5322 0.053 Uiso 1 1 calc R U . . .
C1N1 C 0.4282(8) 0.0384(9) 0.4249(5) 0.050(3) Uani 1 1 d . U . . .
H1N1 H 0.4183 -0.0260 0.4016 0.074 Uiso 1 1 calc R U . . .
H1N2 H 0.3835 0.0457 0.4513 0.074 Uiso 1 1 calc R U . . .
H1N3 H 0.4805 0.0296 0.4448 0.074 Uiso 1 1 calc R U . . .
C2S2 C 0.3291(8) -0.0439(8) 0.5840(4) 0.044(3) Uani 1 1 d . U . . .
H2S3 H 0.3218 -0.0934 0.5520 0.053 Uiso 1 1 calc R U . . .
H2S4 H 0.3814 -0.0620 0.6031 0.053 Uiso 1 1 calc R U . . .
C2S1 C 0.0049(8) 0.2570(13) 0.5941(6) 0.062(3) Uani 1 1 d . U . . .
H2S5 H -0.0330 0.1949 0.5870 0.075 Uiso 1 1 calc R U . . .
H2S6 H -0.0064 0.3160 0.5671 0.075 Uiso 1 1 calc R U . . .
C1S1 C 0.0914(7) 0.2213(11) 0.5924(5) 0.052(3) Uani 1 1 d . U . . .
H1S5 H 0.0979 0.1469 0.6082 0.063 Uiso 1 1 calc R U . . .
H1S6 H 0.1114 0.2207 0.5541 0.063 Uiso 1 1 calc R U . . .

loop_
_atom_site_aniso_label
_atom_site_aniso_U_11
_atom_site_aniso_U_22
_atom_site_aniso_U_33
_atom_site_aniso_U_23
_atom_site_aniso_U_13
_atom_site_aniso_U_12
Fe1 0.0256(6) 0.0082(4) 0.0102(4) -0.0001(4) 0.0034(6) 0.0030(5)
P1 0.0239(12) 0.0108(10) 0.0128(10) -0.0014(8) 0.0017(9) 0.0030(9)
P3 0.0172(11) 0.0120(10) 0.0129(9) -0.0003(8) 0.0011(8) 0.0037(9)
P2 0.0203(11) 0.0139(8) 0.0185(8) -0.0055(6) 0.0026(10) 0.0025(11)
Si1 0.0302(13) 0.0098(9) 0.0179(9) 0.0025(7) 0.0077(11) 0.0037(12)
Na1 0.0258(19) 0.0285(15) 0.0178(14) -0.0006(12) 0.0047(13) -0.0001(14)
N11 0.031(4) 0.012(2) 0.013(2) -0.0021(18) 0.006(3) 0.005(3)
N12 0.029(4) 0.020(3) 0.020(2) 0.005(2) 0.005(3) 0.004(4)
N2 0.040(3) 0.028(3) 0.020(3) -0.006(2) 0.004(3) 0.003(3)
O1S3 0.032(3) 0.037(3) 0.030(3) 0.006(3) 0.001(2) 0.001(2)
C11 0.029(4) 0.015(3) 0.015(3) -0.002(3) 0.002(3) -0.003(3)
O1S2 0.060(4) 0.029(3) 0.028(3) 0.007(2) 0.002(3) -0.001(3)
C16 0.038(4) 0.017(3) 0.016(3) 0.001(3) 0.006(3) -0.001(3)
N1 0.044(4) 0.027(3) 0.033(4) 0.009(3) 0.022(3) 0.012(3)
C214 0.026(4) 0.025(5) 0.020(3) -0.006(3) 0.000(3) 0.006(3)
C313 0.039(5) 0.011(3) 0.023(4) -0.004(3) 0.001(3) -0.004(3)
C12 0.028(4) 0.023(4) 0.024(4) -0.002(3) 0.006(3) -0.005(3)
C26 0.033(6) 0.012(3) 0.035(3) -0.001(2) 0.006(3) -0.001(3)
C213 0.035(4) 0.028(4) 0.022(3) -0.008(3) 0.002(3) -0.002(4)
C32 0.031(4) 0.038(5) 0.026(4) 0.005(3) -0.009(3) 0.005(4)
C211 0.026(4) 0.017(4) 0.023(3) -0.006(3) 0.007(3) 0.003(3)
C21 0.003(4) 0.015(3) 0.034(3) -0.004(2) 0.000(3) 0.000(2)
C212 0.035(4) 0.020(4) 0.026(3) -0.009(3) 0.007(3) 0.006(3)
C31 0.024(4) 0.019(3) 0.016(3) 0.002(3) 0.002(2) 0.010(3)
O1S4 0.041(3) 0.056(4) 0.032(3) -0.001(3) 0.017(3) -0.007(3)
N3 0.038(4) 0.011(3) 0.020(3) -0.001(2) 0.005(3) -0.009(3)
C114 0.022(4) 0.030(4) 0.019(4) 0.000(3) 0.000(3) 0.006(3)
C25 0.040(7) 0.018(3) 0.048(4) 0.003(3) 0.012(4) 0.004(3)
C36 0.029(3) 0.018(3) 0.017(3) 0.001(2) 0.009(2) 0.012(3)
C13 0.028(5) 0.025(4) 0.023(4) -0.005(3) 0.010(3) -0.008(3)
C22 0.030(5) 0.016(3) 0.045(4) -0.007(3) 0.008(4) -0.001(3)
C15 0.031(4) 0.022(4) 0.018(4) 0.004(3) 0.001(3) -0.001(3)
C314 0.022(4) 0.014(3) 0.021(4) -0.006(3) 0.003(3) 0.003(3)
C112 0.043(5) 0.014(3) 0.033(4) -0.001(3) 0.024(3) 0.010(3)
C33 0.045(5) 0.047(5) 0.024(4) 0.009(4) -0.007(4) 0.010(4)
C35 0.038(5) 0.028(4) 0.023(4) 0.011(3) 0.008(3) 0.012(3)
C4S2 0.055(7) 0.036(4) 0.031(4) 0.007(3) 0.002(4) -0.003(4)
C14 0.038(5) 0.021(4) 0.017(4) -0.002(3) 0.006(3) -0.008(3)
C113 0.042(5) 0.035(4) 0.024(4) 0.010(3) 0.009(3) 0.015(3)
C111 0.027(5) 0.015(3) 0.022(3) -0.005(3) 0.016(3) 0.000(3)
C2S3 0.036(5) 0.054(6) 0.042(5) 0.026(5) 0.010(4) 0.011(4)
C1N2 0.050(6) 0.040(5) 0.022(3) -0.008(3) 0.007(4) -0.004(5)
C311 0.024(4) 0.012(3) 0.020(4) -0.002(3) 0.008(3) 0.005(3)
C3S2 0.067(7) 0.035(4) 0.042(4) 0.006(3) 0.006(5) -0.006(5)
C4S3 0.040(5) 0.050(6) 0.029(4) 0.002(4) -0.001(3) 0.003(4)
C4S1 0.049(5) 0.043(6) 0.044(5) -0.003(4) 0.024(4) -0.007(4)
C312 0.029(5) 0.013(3) 0.017(3) -0.002(3) 0.002(3) -0.004(3)
C34 0.036(5) 0.042(5) 0.021(4) 0.007(3) 0.006(3) 0.018(4)
C3N1 0.059(7) 0.018(4) 0.028(4) 0.004(3) 0.003(4) -0.013(4)
C23 0.050(7) 0.016(3) 0.056(4) -0.005(3) 0.006(4) 0.002(4)
C3S3 0.045(5) 0.039(5) 0.031(4) 0.013(4) 0.008(4) 0.007(4)
C1S3 0.036(4) 0.037(5) 0.045(4) 0.017(4) 0.011(4) 0.011(4)
C3S1 0.046(5) 0.039(6) 0.062(6) 0.001(5) 0.022(4) -0.003(4)
C24 0.050(6) 0.012(3) 0.058(4) 0.002(3) 0.008(4) 0.006(4)
C1S2 0.066(7) 0.027(4) 0.039(4) 0.004(3) 0.011(4) 0.003(4)
C1N1 0.065(8) 0.035(4) 0.049(6) 0.019(4) 0.030(5) 0.021(5)
C2S2 0.070(7) 0.027(4) 0.035(5) 0.003(3) 0.006(4) -0.003(4)
C2S1 0.044(4) 0.073(8) 0.070(6) -0.019(6) 0.013(4) -0.006(5)
C1S1 0.042(4) 0.070(6) 0.045(5) -0.013(4) 0.014(4) -0.011(4)

_geom_special_details            
;
 All esds (except the esd in the dihedral angle between two l.s. planes)
 are estimated using the full covariance matrix.  The cell esds are taken
 into account individually in the estimation of esds in distances, angles
 and torsion angles; correlations between esds in cell parameters are only
 used when they are defined by crystal symmetry.  An approximate (isotropic)
 treatment of cell esds is used for estimating esds involving l.s. planes.
;

loop_
_geom_bond_atom_site_label_1
_geom_bond_atom_site_label_2
_geom_bond_distance
_geom_bond_site_symmetry_2
_geom_bond_publ_flag
Fe1 N11 1.759(6) . ?
Fe1 P2 2.136(2) . ?
Fe1 P1 2.139(3) . ?
Fe1 P3 2.154(3) . ?
Fe1 Si1 2.234(2) . ?
P1 C111 1.850(8) . ?
P1 C11 1.859(9) . ?
P1 C114 1.867(9) . ?
P3 C31 1.846(9) . ?
P3 C311 1.846(8) . ?
P3 C314 1.859(8) . ?
P2 C21 1.835(8) . ?
P2 C211 1.846(9) . ?
P2 C214 1.866(10) . ?
Si1 C36 1.903(10) . ?
Si1 C16 1.905(10) . ?
Si1 C26 1.907(8) . ?
Na1 O1S4 2.319(8) . ?
Na1 O1S3 2.318(8) . ?
Na1 O1S2 2.374(7) . ?
Na1 N12 2.445(7) . ?
Na1 N2 2.641(7) . ?
Na1 C1S1 3.130(12) . ?
N11 N12 1.146(8) . ?
N2 C212 1.445(13) . ?
N2 C1N2 1.475(10) . ?
N2 C213 1.479(13) . ?
O1S3 C1S3 1.394(11) . ?
O1S3 C4S3 1.451(12) . ?
C11 C12 1.383(13) . ?
C11 C16 1.391(13) . ?
O1S2 C4S2 1.412(11) . ?
O1S2 C1S2 1.446(12) . ?
C16 C15 1.394(12) . ?
N1 C112 1.467(14) . ?
N1 C1N1 1.470(12) . ?
N1 C113 1.468(13) . ?
C214 C213 1.544(12) . ?
C214 H21A 0.9900 . ?
C214 H21B 0.9900 . ?
C313 N3 1.419(12) . ?
C313 C314 1.531(11) . ?
C313 H31A 0.9900 . ?
C313 H31B 0.9900 . ?
C12 C13 1.392(13) . ?
C12 H12 0.9500 . ?
C26 C25 1.390(12) . ?
C26 C21 1.404(11) . ?
C213 H21C 0.9900 . ?
C213 H21D 0.9900 . ?
C32 C31 1.388(14) . ?
C32 C33 1.395(14) . ?
C32 H32 0.9500 . ?
C211 C212 1.521(13) . ?
C211 H21E 0.9900 . ?
C211 H21F 0.9900 . ?
C21 C22 1.410(11) . ?
C212 H21G 0.9900 . ?
C212 H21H 0.9900 . ?
C31 C36 1.390(13) . ?
O1S4 C1S1 1.425(14) . ?
O1S4 C4S1 1.430(12) . ?
N3 C3N1 1.451(10) . ?
N3 C312 1.490(10) . ?
C114 C113 1.521(13) . ?
C114 H11A 0.9900 . ?
C114 H11B 0.9900 . ?
C25 C24 1.395(13) . ?
C25 H25 0.9500 . ?
C36 C35 1.423(12) . ?
C13 C14 1.381(13) . ?
C13 H13 0.9500 . ?
C22 C23 1.382(13) . ?
C22 H22 0.9500 . ?
C15 C14 1.376(13) . ?
C15 H15 0.9500 . ?
C314 H31C 0.9900 . ?
C314 H31D 0.9900 . ?
C112 C111 1.523(12) . ?
C112 H11C 0.9900 . ?
C112 H11D 0.9900 . ?
C33 C34 1.379(16) . ?
C33 H33 0.9500 . ?
C35 C34 1.382(15) . ?
C35 H35 0.9500 . ?
C4S2 C3S2 1.526(13) . ?
C4S2 H4S1 0.9900 . ?
C4S2 H4S2 0.9900 . ?
C14 H14 0.9500 . ?
C113 H11E 0.9900 . ?
C113 H11F 0.9900 . ?
C111 H11G 0.9900 . ?
C111 H11H 0.9900 . ?
C2S3 C1S3 1.467(14) . ?
C2S3 C3S3 1.502(13) . ?
C2S3 H2S1 0.9900 . ?
C2S3 H2S2 0.9900 . ?
C1N2 H1N4 0.9800 . ?
C1N2 H1N5 0.9800 . ?
C1N2 H1N6 0.9800 . ?
C311 C312 1.520(11) . ?
C311 H31E 0.9900 . ?
C311 H31F 0.9900 . ?
C3S2 C2S2 1.478(16) . ?
C3S2 H3S1 0.9900 . ?
C3S2 H3S2 0.9900 . ?
C4S3 C3S3 1.497(15) . ?
C4S3 H4S3 0.9900 . ?
C4S3 H4S4 0.9900 . ?
C4S1 C3S1 1.504(17) . ?
C4S1 H4S5 0.9900 . ?
C4S1 H4S6 0.9900 . ?
C312 H31G 0.9900 . ?
C312 H31H 0.9900 . ?
C34 H34 0.9500 . ?
C3N1 H3N1 0.9800 . ?
C3N1 H3N2 0.9800 . ?
C3N1 H3N3 0.9800 . ?
C23 C24 1.362(15) . ?
C23 H23 0.9500 . ?
C3S3 H3S3 0.9900 . ?
C3S3 H3S4 0.9900 . ?
C1S3 H1S1 0.9900 . ?
C1S3 H1S2 0.9900 . ?
C3S1 C2S1 1.515(17) . ?
C3S1 H3S5 0.9900 . ?
C3S1 H3S6 0.9900 . ?
C24 H24 0.9500 . ?
C1S2 C2S2 1.506(14) . ?
C1S2 H1S3 0.9900 . ?
C1S2 H1S4 0.9900 . ?
C1N1 H1N1 0.9800 . ?
C1N1 H1N2 0.9800 . ?
C1N1 H1N3 0.9800 . ?
C2S2 H2S3 0.9900 . ?
C2S2 H2S4 0.9900 . ?
C2S1 C1S1 1.475(17) . ?
C2S1 H2S5 0.9900 . ?
C2S1 H2S6 0.9900 . ?
C1S1 H1S5 0.9900 . ?
C1S1 H1S6 0.9900 . ?

loop_
_geom_angle_atom_site_label_1
_geom_angle_atom_site_label_2
_geom_angle_atom_site_label_3
_geom_angle
_geom_angle_site_symmetry_1
_geom_angle_site_symmetry_3
_geom_angle_publ_flag
N11 Fe1 P2 87.10(18) . . ?
N11 Fe1 P1 100.6(3) . . ?
P2 Fe1 P1 124.69(11) . . ?
N11 Fe1 P3 103.4(3) . . ?
P2 Fe1 P3 117.86(11) . . ?
P1 Fe1 P3 113.31(8) . . ?
N11 Fe1 Si1 170.1(2) . . ?
P2 Fe1 Si1 83.38(8) . . ?
P1 Fe1 Si1 82.85(10) . . ?
P3 Fe1 Si1 83.45(10) . . ?
C111 P1 C11 100.7(4) . . ?
C111 P1 C114 93.2(4) . . ?
C11 P1 C114 102.0(4) . . ?
C111 P1 Fe1 119.6(3) . . ?
C11 P1 Fe1 116.8(3) . . ?
C114 P1 Fe1 120.2(3) . . ?
C31 P3 C311 100.1(4) . . ?
C31 P3 C314 102.3(4) . . ?
C311 P3 C314 94.6(4) . . ?
C31 P3 Fe1 115.9(3) . . ?
C311 P3 Fe1 120.3(3) . . ?
C314 P3 Fe1 119.7(3) . . ?
C21 P2 C211 104.6(4) . . ?
C21 P2 C214 105.4(4) . . ?
C211 P2 C214 97.9(4) . . ?
C21 P2 Fe1 117.3(3) . . ?
C211 P2 Fe1 115.5(3) . . ?
C214 P2 Fe1 113.9(3) . . ?
C36 Si1 C16 103.3(4) . . ?
C36 Si1 C26 108.0(4) . . ?
C16 Si1 C26 108.9(4) . . ?
C36 Si1 Fe1 111.8(3) . . ?
C16 Si1 Fe1 112.7(3) . . ?
C26 Si1 Fe1 111.7(3) . . ?
O1S4 Na1 O1S3 149.0(3) . . ?
O1S4 Na1 O1S2 87.0(3) . . ?
O1S3 Na1 O1S2 86.7(3) . . ?
O1S4 Na1 N12 101.9(3) . . ?
O1S3 Na1 N12 108.2(3) . . ?
O1S2 Na1 N12 88.3(2) . . ?
O1S4 Na1 N2 93.3(3) . . ?
O1S3 Na1 N2 87.4(3) . . ?
O1S2 Na1 N2 168.8(3) . . ?
N12 Na1 N2 102.5(2) . . ?
O1S4 Na1 C1S1 25.1(3) . . ?
O1S3 Na1 C1S1 160.0(3) . . ?
O1S2 Na1 C1S1 75.0(3) . . ?
N12 Na1 C1S1 79.6(3) . . ?
N2 Na1 C1S1 109.3(3) . . ?
N12 N11 Fe1 171.2(6) . . ?
N11 N12 Na1 135.3(5) . . ?
C212 N2 C1N2 111.8(8) . . ?
C212 N2 C213 110.2(6) . . ?
C1N2 N2 C213 106.7(8) . . ?
C212 N2 Na1 111.9(6) . . ?
C1N2 N2 Na1 103.0(5) . . ?
C213 N2 Na1 113.0(6) . . ?
C1S3 O1S3 C4S3 107.4(8) . . ?
C1S3 O1S3 Na1 127.5(6) . . ?
C4S3 O1S3 Na1 116.9(6) . . ?
C12 C11 C16 120.9(8) . . ?
C12 C11 P1 125.0(7) . . ?
C16 C11 P1 114.0(7) . . ?
C4S2 O1S2 C1S2 108.4(7) . . ?
C4S2 O1S2 Na1 136.3(6) . . ?
C1S2 O1S2 Na1 114.6(5) . . ?
C11 C16 C15 118.6(8) . . ?
C11 C16 Si1 112.9(6) . . ?
C15 C16 Si1 128.1(8) . . ?
C112 N1 C1N1 108.0(9) . . ?
C112 N1 C113 113.4(7) . . ?
C1N1 N1 C113 109.0(8) . . ?
C213 C214 P2 120.4(7) . . ?
C213 C214 H21A 107.2 . . ?
P2 C214 H21A 107.2 . . ?
C213 C214 H21B 107.2 . . ?
P2 C214 H21B 107.2 . . ?
H21A C214 H21B 106.9 . . ?
N3 C313 C314 113.4(7) . . ?
N3 C313 H31A 108.9 . . ?
C314 C313 H31A 108.9 . . ?
N3 C313 H31B 108.9 . . ?
C314 C313 H31B 108.9 . . ?
H31A C313 H31B 107.7 . . ?
C11 C12 C13 119.6(9) . . ?
C11 C12 H12 120.2 . . ?
C13 C12 H12 120.2 . . ?
C25 C26 C21 117.8(8) . . ?
C25 C26 Si1 128.5(7) . . ?
C21 C26 Si1 113.8(6) . . ?
N2 C213 C214 110.7(8) . . ?
N2 C213 H21C 109.5 . . ?
C214 C213 H21C 109.5 . . ?
N2 C213 H21D 109.5 . . ?
C214 C213 H21D 109.5 . . ?
H21C C213 H21D 108.1 . . ?
C31 C32 C33 120.8(10) . . ?
C31 C32 H32 119.6 . . ?
C33 C32 H32 119.6 . . ?
C212 C211 P2 120.1(7) . . ?
C212 C211 H21E 107.3 . . ?
P2 C211 H21E 107.3 . . ?
C212 C211 H21F 107.3 . . ?
P2 C211 H21F 107.3 . . ?
H21E C211 H21F 106.9 . . ?
C26 C21 C22 121.2(8) . . ?
C26 C21 P2 113.6(6) . . ?
C22 C21 P2 125.2(7) . . ?
N2 C212 C211 114.1(7) . . ?
N2 C212 H21G 108.7 . . ?
C211 C212 H21G 108.7 . . ?
N2 C212 H21H 108.7 . . ?
C211 C212 H21H 108.7 . . ?
H21G C212 H21H 107.6 . . ?
C36 C31 C32 121.2(9) . . ?
C36 C31 P3 114.1(7) . . ?
C32 C31 P3 124.5(7) . . ?
C1S1 O1S4 C4S1 108.0(8) . . ?
C1S1 O1S4 Na1 111.2(6) . . ?
C4S1 O1S4 Na1 140.6(7) . . ?
C313 N3 C3N1 110.8(8) . . ?
C313 N3 C312 112.0(7) . . ?
C3N1 N3 C312 109.0(6) . . ?
C113 C114 P1 112.4(7) . . ?
C113 C114 H11A 109.1 . . ?
P1 C114 H11A 109.1 . . ?
C113 C114 H11B 109.1 . . ?
P1 C114 H11B 109.1 . . ?
H11A C114 H11B 107.9 . . ?
C26 C25 C24 121.0(9) . . ?
C26 C25 H25 119.5 . . ?
C24 C25 H25 119.5 . . ?
C31 C36 C35 116.6(9) . . ?
C31 C36 Si1 114.0(6) . . ?
C35 C36 Si1 129.4(8) . . ?
C14 C13 C12 119.7(8) . . ?
C14 C13 H13 120.1 . . ?
C12 C13 H13 120.1 . . ?
C23 C22 C21 118.5(9) . . ?
C23 C22 H22 120.7 . . ?
C21 C22 H22 120.7 . . ?
C14 C15 C16 120.6(9) . . ?
C14 C15 H15 119.7 . . ?
C16 C15 H15 119.7 . . ?
C313 C314 P3 109.6(5) . . ?
C313 C314 H31C 109.8 . . ?
P3 C314 H31C 109.8 . . ?
C313 C314 H31D 109.8 . . ?
P3 C314 H31D 109.8 . . ?
H31C C314 H31D 108.2 . . ?
N1 C112 C111 111.9(8) . . ?
N1 C112 H11C 109.2 . . ?
C111 C112 H11C 109.2 . . ?
N1 C112 H11D 109.2 . . ?
C111 C112 H11D 109.2 . . ?
H11C C112 H11D 107.9 . . ?
C34 C33 C32 119.3(10) . . ?
C34 C33 H33 120.3 . . ?
C32 C33 H33 120.3 . . ?
C34 C35 C36 122.2(10) . . ?
C34 C35 H35 118.9 . . ?
C36 C35 H35 118.9 . . ?
O1S2 C4S2 C3S2 105.6(7) . . ?
O1S2 C4S2 H4S1 110.6 . . ?
C3S2 C4S2 H4S1 110.6 . . ?
O1S2 C4S2 H4S2 110.6 . . ?
C3S2 C4S2 H4S2 110.6 . . ?
H4S1 C4S2 H4S2 108.8 . . ?
C13 C14 C15 120.4(8) . . ?
C13 C14 H14 119.8 . . ?
C15 C14 H14 119.8 . . ?
N1 C113 C114 112.4(7) . . ?
N1 C113 H11E 109.1 . . ?
C114 C113 H11E 109.1 . . ?
N1 C113 H11F 109.1 . . ?
C114 C113 H11F 109.1 . . ?
H11E C113 H11F 107.9 . . ?
C112 C111 P1 109.0(6) . . ?
C112 C111 H11G 109.9 . . ?
P1 C111 H11G 109.9 . . ?
C112 C111 H11H 109.9 . . ?
P1 C111 H11H 109.9 . . ?
H11G C111 H11H 108.3 . . ?
C1S3 C2S3 C3S3 107.1(9) . . ?
C1S3 C2S3 H2S1 110.3 . . ?
C3S3 C2S3 H2S1 110.3 . . ?
C1S3 C2S3 H2S2 110.3 . . ?
C3S3 C2S3 H2S2 110.3 . . ?
H2S1 C2S3 H2S2 108.6 . . ?
N2 C1N2 H1N4 109.5 . . ?
N2 C1N2 H1N5 109.5 . . ?
H1N4 C1N2 H1N5 109.5 . . ?
N2 C1N2 H1N6 109.5 . . ?
H1N4 C1N2 H1N6 109.5 . . ?
H1N5 C1N2 H1N6 109.5 . . ?
C312 C311 P3 110.5(6) . . ?
C312 C311 H31E 109.6 . . ?
P3 C311 H31E 109.6 . . ?
C312 C311 H31F 109.6 . . ?
P3 C311 H31F 109.6 . . ?
H31E C311 H31F 108.1 . . ?
C2S2 C3S2 C4S2 101.5(9) . . ?
C2S2 C3S2 H3S1 111.5 . . ?
C4S2 C3S2 H3S1 111.5 . . ?
C2S2 C3S2 H3S2 111.5 . . ?
C4S2 C3S2 H3S2 111.5 . . ?
H3S1 C3S2 H3S2 109.3 . . ?
O1S3 C4S3 C3S3 106.0(8) . . ?
O1S3 C4S3 H4S3 110.5 . . ?
C3S3 C4S3 H4S3 110.5 . . ?
O1S3 C4S3 H4S4 110.5 . . ?
C3S3 C4S3 H4S4 110.5 . . ?
H4S3 C4S3 H4S4 108.7 . . ?
O1S4 C4S1 C3S1 106.2(9) . . ?
O1S4 C4S1 H4S5 110.5 . . ?
C3S1 C4S1 H4S5 110.5 . . ?
O1S4 C4S1 H4S6 110.5 . . ?
C3S1 C4S1 H4S6 110.5 . . ?
H4S5 C4S1 H4S6 108.7 . . ?
N3 C312 C311 110.6(6) . . ?
N3 C312 H31G 109.5 . . ?
C311 C312 H31G 109.5 . . ?
N3 C312 H31H 109.5 . . ?
C311 C312 H31H 109.5 . . ?
H31G C312 H31H 108.1 . . ?
C35 C34 C33 119.7(9) . . ?
C35 C34 H34 120.1 . . ?
C33 C34 H34 120.1 . . ?
N3 C3N1 H3N1 109.5 . . ?
N3 C3N1 H3N2 109.5 . . ?
H3N1 C3N1 H3N2 109.5 . . ?
N3 C3N1 H3N3 109.5 . . ?
H3N1 C3N1 H3N3 109.5 . . ?
H3N2 C3N1 H3N3 109.5 . . ?
C24 C23 C22 121.2(9) . . ?
C24 C23 H23 119.4 . . ?
C22 C23 H23 119.4 . . ?
C4S3 C3S3 C2S3 100.9(8) . . ?
C4S3 C3S3 H3S3 111.6 . . ?
C2S3 C3S3 H3S3 111.6 . . ?
C4S3 C3S3 H3S4 111.6 . . ?
C2S3 C3S3 H3S4 111.6 . . ?
H3S3 C3S3 H3S4 109.4 . . ?
O1S3 C1S3 C2S3 108.4(8) . . ?
O1S3 C1S3 H1S1 110.0 . . ?
C2S3 C1S3 H1S1 110.0 . . ?
O1S3 C1S3 H1S2 110.0 . . ?
C2S3 C1S3 H1S2 110.0 . . ?
H1S1 C1S3 H1S2 108.4 . . ?
C4S1 C3S1 C2S1 104.8(9) . . ?
C4S1 C3S1 H3S5 110.8 . . ?
C2S1 C3S1 H3S5 110.8 . . ?
C4S1 C3S1 H3S6 110.8 . . ?
C2S1 C3S1 H3S6 110.8 . . ?
H3S5 C3S1 H3S6 108.9 . . ?
C23 C24 C25 120.3(9) . . ?
C23 C24 H24 119.9 . . ?
C25 C24 H24 119.9 . . ?
O1S2 C1S2 C2S2 106.6(8) . . ?
O1S2 C1S2 H1S3 110.4 . . ?
C2S2 C1S2 H1S3 110.4 . . ?
O1S2 C1S2 H1S4 110.4 . . ?
C2S2 C1S2 H1S4 110.4 . . ?
H1S3 C1S2 H1S4 108.6 . . ?
N1 C1N1 H1N1 109.5 . . ?
N1 C1N1 H1N2 109.5 . . ?
H1N1 C1N1 H1N2 109.5 . . ?
N1 C1N1 H1N3 109.5 . . ?
H1N1 C1N1 H1N3 109.5 . . ?
H1N2 C1N1 H1N3 109.5 . . ?
C3S2 C2S2 C1S2 102.8(9) . . ?
C3S2 C2S2 H2S3 111.2 . . ?
C1S2 C2S2 H2S3 111.2 . . ?
C3S2 C2S2 H2S4 111.2 . . ?
C1S2 C2S2 H2S4 111.2 . . ?
H2S3 C2S2 H2S4 109.1 . . ?
C1S1 C2S1 C3S1 102.2(11) . . ?
C1S1 C2S1 H2S5 111.3 . . ?
C3S1 C2S1 H2S5 111.3 . . ?
C1S1 C2S1 H2S6 111.3 . . ?
C3S1 C2S1 H2S6 111.3 . . ?
H2S5 C2S1 H2S6 109.2 . . ?
O1S4 C1S1 C2S1 104.8(10) . . ?
O1S4 C1S1 Na1 43.7(4) . . ?
C2S1 C1S1 Na1 139.2(9) . . ?
O1S4 C1S1 H1S5 110.8 . . ?
C2S1 C1S1 H1S5 110.8 . . ?
Na1 C1S1 H1S5 105.8 . . ?
O1S4 C1S1 H1S6 110.8 . . ?
C2S1 C1S1 H1S6 110.8 . . ?
Na1 C1S1 H1S6 72.2 . . ?
H1S5 C1S1 H1S6 108.9 . . ?

_refine_diff_density_max         1.785
_refine_diff_density_min         -0.635
_refine_diff_density_rms         0.126

_shelxl_version_number           2013-3

_shelx_res_file                  
;

TITL a14130_m_a.res in P2(1)/c
REM Old TITL a14130_m in P2(1)/c

REM SHELXT solution in P2(1)/c
REM R1 0.258,  Rweak 0.076,  Alpha 0.137,  Orientation as input
REM Formula found by SHELXT:  C39 N13 O2 Si P4 Fe

CELL  0.71073  16.2782  12.1767  24.3139   90.000   90.733   90.000
ZERR    4.000   0.0026   0.0021   0.0040    0.000    0.005    0.000
LATT  1
SYMM -X, 1/2+Y, 1/2-Z
SFAC C H N O NA SI P FE
UNIT 180 276 20 12 4 4 12 4
TEMP -173.160
L.S. 10

BOND $H
LIST 4
FMAP 2
PLAN 20
ACTA
simu
delu
TWIN 1 0 0 0 -1 0 0 0 -1
shel 100 0.84
isor c21
rigu
WGHT    0.057400   42.079197
BASF   0.37335
FVAR       0.22441
FE1   8    0.247341    0.418513    0.399003    11.00000    0.02557    0.00819 =
         0.01019   -0.00009    0.00337    0.00301
P1    7    0.354570    0.370696    0.355092    11.00000    0.02385    0.01083 =
         0.01278   -0.00138    0.00167    0.00296
P3    7    0.134368    0.373583    0.357744    11.00000    0.01724    0.01201 =
         0.01289   -0.00030    0.00112    0.00369
P2    7    0.243304    0.548290    0.457994    11.00000    0.02025    0.01385 =
         0.01851   -0.00554    0.00263    0.00251
SI1   6    0.246349    0.556655    0.338546    11.00000    0.03024    0.00985 =
         0.01789    0.00246    0.00768    0.00374
NA1   5    0.267619    0.324352    0.592857    11.00000    0.02582    0.02848 =
         0.01777   -0.00057    0.00467   -0.00012
N11   3    0.252433    0.327204    0.455008    11.00000    0.03073    0.01242 =
         0.01342   -0.00210    0.00647    0.00527
N12   3    0.251704    0.278634    0.495368    11.00000    0.02884    0.02025 =
         0.01972    0.00461    0.00549    0.00405
N2    3    0.255436    0.540602    0.592502    11.00000    0.04034    0.02806 =
         0.02035   -0.00580    0.00424    0.00330
O1S3  4    0.406469    0.347190    0.611893    11.00000    0.03200    0.03671 =
         0.02967    0.00554    0.00119    0.00075
C11   1    0.390323    0.465730    0.300580    11.00000    0.02950    0.01502 =
         0.01526   -0.00226    0.00239   -0.00341
O1S2  4    0.288649    0.134776    0.610881    11.00000    0.05954    0.02910 =
         0.02826    0.00721    0.00219   -0.00096
C16   1    0.341894    0.559072    0.294148    11.00000    0.03765    0.01740 =
         0.01615    0.00135    0.00637   -0.00061
N1    3    0.431581    0.137390    0.390409    11.00000    0.04362    0.02670 =
         0.03288    0.00870    0.02197    0.01243
C214  1    0.334027    0.552308    0.505641    11.00000    0.02564    0.02489 =
         0.01950   -0.00599    0.00006    0.00641
AFIX  23
H21A  2    0.356086    0.476672    0.508065    11.00000   -1.20000
H21B  2    0.376589    0.597689    0.487852    11.00000   -1.20000
AFIX   0
C313  1    0.101316    0.156675    0.384877    11.00000    0.03946    0.01118 =
         0.02307   -0.00351    0.00101   -0.00359
AFIX  23
H31A  2    0.099083    0.079050    0.372843    11.00000   -1.20000
H31B  2    0.147514    0.164043    0.411499    11.00000   -1.20000
AFIX   0
C12   1    0.456936    0.447268    0.267084    11.00000    0.02822    0.02254 =
         0.02358   -0.00248    0.00643   -0.00481
AFIX  43
H12   2    0.488904    0.382491    0.271384    11.00000   -1.20000
AFIX   0
C26   1    0.235508    0.695499    0.373984    11.00000    0.03303    0.01232 =
         0.03485   -0.00110    0.00560   -0.00092
C213  1    0.325036    0.594979    0.565038    11.00000    0.03480    0.02780 =
         0.02182   -0.00803    0.00236   -0.00162
AFIX  23
H21C  2    0.376383    0.580512    0.586066    11.00000   -1.20000
H21D  2    0.315878    0.675346    0.564383    11.00000   -1.20000
AFIX   0
C32   1    0.041868    0.430569    0.260608    11.00000    0.03102    0.03802 =
         0.02577    0.00538   -0.00905    0.00533
AFIX  43
H32   2    0.006651    0.370584    0.268575    11.00000   -1.20000
AFIX   0
C211  1    0.162704    0.535717    0.510331    11.00000    0.02637    0.01744 =
         0.02327   -0.00611    0.00670    0.00261
AFIX  23
H21E  2    0.113394    0.574308    0.495956    11.00000   -1.20000
H21F  2    0.148237    0.456946    0.513010    11.00000   -1.20000
AFIX   0
C21   1    0.232440    0.688715    0.431556    11.00000    0.00306    0.01460 =
         0.03356   -0.00445    0.00013    0.00004
C212  1    0.178475    0.577140    0.568540    11.00000    0.03484    0.02026 =
         0.02605   -0.00859    0.00677    0.00598
AFIX  23
H21G  2    0.177795    0.658434    0.568161    11.00000   -1.20000
H21H  2    0.133076    0.552264    0.592214    11.00000   -1.20000
AFIX   0
C31   1    0.108732    0.452132    0.294912    11.00000    0.02374    0.01916 =
         0.01574    0.00248    0.00170    0.00991
O1S4  4    0.135098    0.300335    0.624589    11.00000    0.04148    0.05624 =
         0.03151   -0.00130    0.01702   -0.00732
N3    3    0.027010    0.183049    0.411713    11.00000    0.03814    0.01147 =
         0.01953   -0.00084    0.00501   -0.00864
C114  1    0.452171    0.339452    0.393081    11.00000    0.02216    0.03027 =
         0.01921    0.00006    0.00047    0.00619
AFIX  23
H11A  2    0.497511    0.333855    0.366473    11.00000   -1.20000
H11B  2    0.465045    0.400731    0.418525    11.00000   -1.20000
AFIX   0
C25   1    0.229623    0.799021    0.350157    11.00000    0.03951    0.01755 =
         0.04767    0.00338    0.01159    0.00422
AFIX  43
H25   2    0.233112    0.806200    0.311350    11.00000   -1.20000
AFIX   0
C36   1    0.159078    0.542537    0.286208    11.00000    0.02926    0.01782 =
         0.01738    0.00135    0.00853    0.01166
C13   1    0.476891    0.524101    0.227036    11.00000    0.02830    0.02539 =
         0.02296   -0.00528    0.00967   -0.00791
AFIX  43
H13   2    0.523130    0.512610    0.204294    11.00000   -1.20000
AFIX   0
C22   1    0.223578    0.783601    0.464172    11.00000    0.03018    0.01590 =
         0.04537   -0.00682    0.00765   -0.00077
AFIX  43
H22   2    0.222365    0.778493    0.503142    11.00000   -1.20000
AFIX   0
C15   1    0.362707    0.634971    0.253719    11.00000    0.03110    0.02159 =
         0.01824    0.00393    0.00092   -0.00085
AFIX  43
H15   2    0.330687    0.699611    0.249066    11.00000   -1.20000
AFIX   0
C314  1    0.118215    0.229389    0.334896    11.00000    0.02226    0.01363 =
         0.02132   -0.00610    0.00290    0.00320
AFIX  23
H31C  2    0.071110    0.225853    0.308795    11.00000   -1.20000
H31D  2    0.167685    0.202658    0.315775    11.00000   -1.20000
AFIX   0
C112  1    0.354257    0.144767    0.358997    11.00000    0.04274    0.01412 =
         0.03329   -0.00115    0.02420    0.00986
AFIX  23
H11C  2    0.308340    0.156007    0.384706    11.00000   -1.20000
H11D  2    0.344567    0.074706    0.339299    11.00000   -1.20000
AFIX   0
C33   1    0.025709    0.495846    0.214581    11.00000    0.04532    0.04652 =
         0.02434    0.00883   -0.00684    0.01028
AFIX  43
H33   2   -0.018354    0.478133    0.190166    11.00000   -1.20000
AFIX   0
C35   1    0.139976    0.608974    0.239649    11.00000    0.03786    0.02793 =
         0.02323    0.01081    0.00840    0.01212
AFIX  43
H35   2    0.173467    0.670979    0.232211    11.00000   -1.20000
AFIX   0
C4S2  1    0.263356    0.058741    0.651104    11.00000    0.05544    0.03624 =
         0.03107    0.00705    0.00176   -0.00255
AFIX  23
H4S1  2    0.208947    0.079260    0.665659    11.00000   -1.20000
H4S2  2    0.303479    0.056046    0.682019    11.00000   -1.20000
AFIX   0
C14   1    0.429202    0.617133    0.220484    11.00000    0.03774    0.02062 =
         0.01681   -0.00173    0.00555   -0.00818
AFIX  43
H14   2    0.442393    0.669154    0.192850    11.00000   -1.20000
AFIX   0
C113  1    0.447182    0.233140    0.425727    11.00000    0.04164    0.03523 =
         0.02444    0.01040    0.00883    0.01494
AFIX  23
H11E  2    0.499446    0.222062    0.446249    11.00000   -1.20000
H11F  2    0.402613    0.239326    0.452879    11.00000   -1.20000
AFIX   0
C111  1    0.355389    0.238549    0.317579    11.00000    0.02656    0.01460 =
         0.02208   -0.00530    0.01568    0.00008
AFIX  23
H11G  2    0.306691    0.233710    0.292888    11.00000   -1.20000
H11H  2    0.405273    0.233543    0.294845    11.00000   -1.20000
AFIX   0
C2S3  1    0.536353    0.276484    0.595947    11.00000    0.03618    0.05425 =
         0.04181    0.02599    0.01013    0.01148
AFIX  23
H2S1  2    0.585621    0.320548    0.605484    11.00000   -1.20000
H2S2  2    0.551685    0.221267    0.568010    11.00000   -1.20000
AFIX   0
C1N2  1    0.261964    0.568756    0.651392    11.00000    0.05015    0.03994 =
         0.02234   -0.00801    0.00687   -0.00364
AFIX  33
H1N4  2    0.314615    0.542355    0.666245    11.00000   -1.50000
H1N5  2    0.216886    0.533986    0.671272    11.00000   -1.50000
H1N6  2    0.258728    0.648634    0.655789    11.00000   -1.50000
AFIX   0
C311  1    0.035767    0.382793    0.394107    11.00000    0.02426    0.01217 =
         0.01995   -0.00177    0.00754    0.00452
AFIX  23
H31E  2    0.030987    0.455839    0.411656    11.00000   -1.20000
H31F  2   -0.010232    0.374567    0.367395    11.00000   -1.20000
AFIX   0
C3S2  1    0.258884   -0.051952    0.621807    11.00000    0.06713    0.03523 =
         0.04174    0.00612    0.00640   -0.00642
AFIX  23
H3S1  2    0.265860   -0.113659    0.647964    11.00000   -1.20000
H3S2  2    0.206291   -0.060814    0.601391    11.00000   -1.20000
AFIX   0
C4S3  1    0.437721    0.299371    0.662639    11.00000    0.04039    0.04977 =
         0.02856    0.00181   -0.00075    0.00331
AFIX  23
H4S3  2    0.393405    0.260353    0.682158    11.00000   -1.20000
H4S4  2    0.460370    0.357134    0.687146    11.00000   -1.20000
AFIX   0
C4S1  1    0.083267    0.333801    0.668560    11.00000    0.04854    0.04341 =
         0.04379   -0.00284    0.02438   -0.00705
AFIX  23
H4S5  2    0.085756    0.414436    0.673517    11.00000   -1.20000
H4S6  2    0.100633    0.298134    0.703403    11.00000   -1.20000
AFIX   0
C312  1    0.030273    0.293758    0.437705    11.00000    0.02936    0.01333 =
         0.01746   -0.00246    0.00243   -0.00357
AFIX  23
H31G  2    0.078688    0.298289    0.462661    11.00000   -1.20000
H31H  2   -0.019596    0.305297    0.459861    11.00000   -1.20000
AFIX   0
C34   1    0.074334    0.586329    0.204882    11.00000    0.03646    0.04196 =
         0.02117    0.00719    0.00569    0.01802
AFIX  43
H34   2    0.062755    0.632922    0.174418    11.00000   -1.20000
AFIX   0
C3N1  1    0.008321    0.101927    0.453432    11.00000    0.05876    0.01790 =
         0.02819    0.00396    0.00309   -0.01272
AFIX  33
H3N1  2   -0.043218    0.121554    0.471363    11.00000   -1.50000
H3N2  2    0.052884    0.099929    0.480899    11.00000   -1.50000
H3N3  2    0.002674    0.029506    0.436214    11.00000   -1.50000
AFIX   0
C23   1    0.216692    0.884225    0.438209    11.00000    0.05022    0.01558 =
         0.05632   -0.00532    0.00609    0.00178
AFIX  43
H23   2    0.210466    0.948779    0.459698    11.00000   -1.20000
AFIX   0
C3S3  1    0.503800    0.220748    0.646307    11.00000    0.04525    0.03947 =
         0.03126    0.01260    0.00821    0.00676
AFIX  23
H3S3  2    0.481142    0.147247    0.637578    11.00000   -1.20000
H3S4  2    0.546644    0.213721    0.675360    11.00000   -1.20000
AFIX   0
C1S3  1    0.470703    0.347713    0.574537    11.00000    0.03581    0.03690 =
         0.04482    0.01731    0.01139    0.01089
AFIX  23
H1S1  2    0.491602    0.423424    0.569769    11.00000   -1.20000
H1S2  2    0.451115    0.320453    0.538320    11.00000   -1.20000
AFIX   0
C3S1  1   -0.002315    0.298652    0.652548    11.00000    0.04611    0.03898 =
         0.06217    0.00059    0.02193   -0.00250
AFIX  23
H3S5  2   -0.040859    0.361413    0.654265    11.00000   -1.20000
H3S6  2   -0.021980    0.239805    0.677201    11.00000   -1.20000
AFIX   0
C24   1    0.218670    0.892509    0.382394    11.00000    0.04987    0.01226 =
         0.05754    0.00164    0.00828    0.00578
AFIX  43
H24   2    0.212564    0.962270    0.365332    11.00000   -1.20000
AFIX   0
C1S2  1    0.326882    0.074814    0.566704    11.00000    0.06608    0.02705 =
         0.03909    0.00445    0.01119    0.00295
AFIX  23
H1S3  2    0.383247    0.102386    0.560597    11.00000   -1.20000
H1S4  2    0.294653    0.083350    0.532162    11.00000   -1.20000
AFIX   0
C1N1  1    0.428196    0.038415    0.424893    11.00000    0.06509    0.03506 =
         0.04915    0.01945    0.02972    0.02101
AFIX  33
H1N1  2    0.418304   -0.026002    0.401571    11.00000   -1.50000
H1N2  2    0.383531    0.045668    0.451294    11.00000   -1.50000
H1N3  2    0.480498    0.029577    0.444812    11.00000   -1.50000
AFIX   0
C2S2  1    0.329086   -0.043896    0.584039    11.00000    0.06956    0.02750 =
         0.03545    0.00290    0.00639   -0.00350
AFIX  23
H2S3  2    0.321767   -0.093353    0.552032    11.00000   -1.20000
H2S4  2    0.381444   -0.061953    0.603130    11.00000   -1.20000
AFIX   0
C2S1  1    0.004883    0.256971    0.594113    11.00000    0.04391    0.07345 =
         0.07006   -0.01876    0.01295   -0.00630
AFIX  23
H2S5  2   -0.033033    0.194851    0.587023    11.00000   -1.20000
H2S6  2   -0.006413    0.316015    0.567066    11.00000   -1.20000
AFIX   0
C1S1  1    0.091427    0.221348    0.592372    11.00000    0.04188    0.07048 =
         0.04543   -0.01307    0.01444   -0.01148
AFIX  23
H1S5  2    0.097886    0.146887    0.608194    11.00000   -1.20000
H1S6  2    0.111414    0.220674    0.554089    11.00000   -1.20000

AFIX   0
HKLF 4

REM  a14130_m_a.res in P2(1)/c
REM R1 =  0.0879 for    6982 Fo > 4sig(Fo)  and  0.0996 for all    8216 data
REM    533 parameters refined using   1166 restraints

END

WGHT      0.0495     43.0702

REM Highest difference peak  1.785,  deepest hole -0.635,  1-sigma level  0.126
Q1    1   0.3040  0.4142  0.3936  11.00000  0.05    1.78
Q2    1   0.1832  0.4132  0.3983  11.00000  0.05    1.35
Q3    1   0.1985  0.3753  0.3572  11.00000  0.05    1.31
Q4    1   0.3031  0.5446  0.4573  11.00000  0.05    1.22
Q5    1   0.4165  0.3682  0.3576  11.00000  0.05    1.06
Q6    1   0.1976  0.3178  0.5988  11.00000  0.05    0.96
Q7    1   0.3044  0.5530  0.3301  11.00000  0.05    0.94
Q8    1   0.0731  0.3009  0.5866  11.00000  0.05    0.92
Q9    1   0.0710  0.3716  0.3693  11.00000  0.05    0.82
Q10   1   0.1773  0.5464  0.4677  11.00000  0.05    0.63
Q11   1   0.2942  0.5616  0.4862  11.00000  0.05    0.57
Q12   1   0.1749  0.3688  0.4394  11.00000  0.05    0.52
Q13   1   0.1302  0.3615  0.6187  11.00000  0.05    0.50
Q14   1  -0.0642  0.2878  0.6009  11.00000  0.05    0.49
Q15   1   0.1908  0.2917  0.5041  11.00000  0.05    0.49
Q16   1   0.4373  0.4118  0.4019  11.00000  0.05    0.49
Q17   1   0.5005  0.2994  0.4340  11.00000  0.05    0.48
Q18   1   0.4170  0.2853  0.5913  11.00000  0.05    0.48
Q19   1   0.3988  0.3713  0.4435  11.00000  0.05    0.48
Q20   1   0.2063  0.3174  0.4686  11.00000  0.05    0.48
;
_shelx_res_checksum              63520

_chemical_properties_physical    ', Air-sensitive,Moisture-sensitive'
####################################################################### 
# 
# This file contains crystal structure data downloaded from the 
# Cambridge Structural Database (CSD) hosted by the Cambridge 
# Crystallographic Data Centre (CCDC).
# 
# Full information about CCDC data access policies and citation 
# guidelines are available at http://www.ccdc.cam.ac.uk/access/V1 
# 
# Audit and citation data items may have been added by the CCDC. 
# Please retain this information to preserve the provenance of 
# this file and to allow appropriate attribution of the data. 
# 
#######################################################################

data_p15558_2
_database_code_depnum_ccdc_archive 'CCDC 1511370'
_audit_update_record             
;
2016-10-24 deposited with the CCDC.
2016-12-08 downloaded from the CCDC.
;

_audit_creation_method           SHELXL-2013
_chemical_name_systematic        '[SiP(iPr)2P(NMe)]Fe(N2)(H)'
_chemical_name_common            ?
_chemical_melting_point          ?
_chemical_formula_moiety         ?
_chemical_formula_sum            'C70 H106 Fe2 N6 P6 Si2'
_chemical_formula_weight         1385.30

loop_
_atom_type_symbol
_atom_type_description
_atom_type_scat_dispersion_real
_atom_type_scat_dispersion_imag
_atom_type_scat_source
C C 0.0033 0.0016 'International Tables Vol C Tables 4.2.6.8 and 6.1.1.4'
H H 0.0000 0.0000 'International Tables Vol C Tables 4.2.6.8 and 6.1.1.4'
N N 0.0061 0.0033 'International Tables Vol C Tables 4.2.6.8 and 6.1.1.4'
Si Si 0.0817 0.0704 'International Tables Vol C Tables 4.2.6.8 and 6.1.1.4'
P P 0.1023 0.0942 'International Tables Vol C Tables 4.2.6.8 and 6.1.1.4'
Fe Fe 0.3463 0.8444 'International Tables Vol C Tables 4.2.6.8 and 6.1.1.4'

_space_group_crystal_system      triclinic
_space_group_IT_number           2
_space_group_name_H-M_alt        'P -1'
_space_group_name_Hall           '-P 1'

_shelx_space_group_comment       
;
The symmetry employed for this shelxl refinement is uniquely defined
by the following loop, which should always be used as a source of
symmetry information in preference to the above space-group names.
They are only intended as comments.
;

loop_
_space_group_symop_operation_xyz
'x, y, z'
'-x, -y, -z'

_cell_length_a                   10.4778(10)
_cell_length_b                   17.2329(17)
_cell_length_c                   20.001(2)
_cell_angle_alpha                92.885(4)
_cell_angle_beta                 96.497(3)
_cell_angle_gamma                98.431(3)
_cell_volume                     3541.2(6)
_cell_formula_units_Z            2
_cell_measurement_temperature    100(2)
_cell_measurement_reflns_used    9741
_cell_measurement_theta_min      2.54
_cell_measurement_theta_max      33.06

_exptl_crystal_description       block
_exptl_crystal_colour            yellow
_exptl_crystal_density_meas      ?
_exptl_crystal_density_method    ?
_exptl_crystal_density_diffrn    1.299
_exptl_crystal_F_000             1476
_exptl_transmission_factor_min   ?
_exptl_transmission_factor_max   ?
_exptl_crystal_size_max          ?
_exptl_crystal_size_mid          ?
_exptl_crystal_size_min          ?
_exptl_absorpt_coefficient_mu    0.624
_shelx_estimated_absorpt_T_min   ?
_shelx_estimated_absorpt_T_max   ?
_exptl_absorpt_correction_type   multi-scan
_exptl_absorpt_correction_T_min  .7112
_exptl_absorpt_correction_T_max  .7461
_exptl_absorpt_process_details   ?

_exptl_special_details           
;
 ?
;

_diffrn_ambient_temperature      100(2)
_diffrn_radiation_wavelength     0.71073
_diffrn_radiation_type           MoK\a
_diffrn_source                   ?
_diffrn_measurement_device_type  'Bruker Photon 100 CMOS'
_diffrn_measurement_method       '\f and\w scans'
_diffrn_detector_area_resol_mean ?
_diffrn_reflns_number            301134
_diffrn_reflns_av_unetI/netI     0.0222
_diffrn_reflns_av_R_equivalents  0.0487
_diffrn_reflns_limit_h_min       -14
_diffrn_reflns_limit_h_max       14
_diffrn_reflns_limit_k_min       -24
_diffrn_reflns_limit_k_max       24
_diffrn_reflns_limit_l_min       -28
_diffrn_reflns_limit_l_max       28
_diffrn_reflns_theta_min         2.448
_diffrn_reflns_theta_max         30.585
_diffrn_reflns_theta_full        25.242
_diffrn_measured_fraction_theta_max 0.995
_diffrn_measured_fraction_theta_full 0.999
_diffrn_reflns_Laue_measured_fraction_max 0.995
_diffrn_reflns_Laue_measured_fraction_full 0.999
_diffrn_reflns_point_group_measured_fraction_max 0.995
_diffrn_reflns_point_group_measured_fraction_full 0.999
_reflns_number_total             21650
_reflns_number_gt                18453
_reflns_threshold_expression     'I > 2\s(I)'
_reflns_Friedel_coverage         0.000
_reflns_Friedel_fraction_max     .
_reflns_Friedel_fraction_full    .

_reflns_special_details          
;
 Reflections were merged by SHELXL according to the crystal
 class for the calculation of statistics and refinement.
 
 _reflns_Friedel_fraction is defined as the number of unique
 Friedel pairs measured divided by the number that would be
 possible theoretically, ignoring centric projections and
 systematic absences.
;

_computing_data_collection       ?
_computing_cell_refinement       ?
_computing_data_reduction        ?
_computing_structure_solution    ?
_computing_structure_refinement  'SHELXL-2013 (Sheldrick, 2013)'
_computing_molecular_graphics    ?
_computing_publication_material  ?

_refine_special_details          
;
 ?
;
_refine_ls_structure_factor_coef Fsqd
_refine_ls_matrix_type           full
_refine_ls_weighting_scheme      calc
_refine_ls_weighting_details     
'w=1/[\s^2^(Fo^2^)+(0.0355P)^2^+3.3886P] where P=(Fo^2^+2Fc^2^)/3'
_atom_sites_solution_primary     ?
_atom_sites_solution_secondary   ?
_atom_sites_solution_hydrogens   mixed
_refine_ls_hydrogen_treatment    mixed
_refine_ls_extinction_method     none
_refine_ls_extinction_coef       .
_refine_ls_number_reflns         21650
_refine_ls_number_parameters     809
_refine_ls_number_restraints     831
_refine_ls_R_factor_all          0.0458
_refine_ls_R_factor_gt           0.0358
_refine_ls_wR_factor_ref         0.0883
_refine_ls_wR_factor_gt          0.0832
_refine_ls_goodness_of_fit_ref   1.021
_refine_ls_restrained_S_all      1.002
_refine_ls_shift/su_max          0.003
_refine_ls_shift/su_mean         0.000

loop_
_atom_site_label
_atom_site_type_symbol
_atom_site_fract_x
_atom_site_fract_y
_atom_site_fract_z
_atom_site_U_iso_or_equiv
_atom_site_adp_type
_atom_site_occupancy
_atom_site_site_symmetry_order
_atom_site_calc_flag
_atom_site_refinement_flags_posn
_atom_site_refinement_flags_adp
_atom_site_refinement_flags_occupancy
_atom_site_disorder_assembly
_atom_site_disorder_group
H2FE H 0.203(2) 0.8319(14) 0.2934(12) 0.040(6) Uiso 1 1 d . . . . .
H1FE H 0.248(2) 0.6834(15) 0.8723(13) 0.048(7) Uiso 1 1 d . . . . .
Fe1 Fe 0.18665(2) 0.75432(2) 0.32205(2) 0.01335(4) Uani 1 1 d . U . . .
Fe2 Fe 0.35204(2) 0.74848(2) 0.85937(2) 0.01205(4) Uani 1 1 d . U . . .
P3 P 0.12083(3) 0.64629(2) 0.37419(2) 0.01185(7) Uani 1 1 d . U . . .
P4 P 0.43559(4) 0.64114(2) 0.88649(2) 0.01407(7) Uani 1 1 d . U . . .
P1 P 0.26228(3) 0.84806(2) 0.40432(2) 0.01351(7) Uani 1 1 d . U . . .
P6 P 0.50862(4) 0.82402(2) 0.81543(2) 0.01440(7) Uani 1 1 d . U . . .
Si2 Si 0.31015(4) 0.68480(2) 0.75639(2) 0.01249(7) Uani 1 1 d . U . . .
P5 P 0.16710(4) 0.79334(2) 0.82884(2) 0.01639(7) Uani 1 1 d . U . . .
Si1 Si -0.00573(4) 0.78845(2) 0.34194(2) 0.01289(7) Uani 1 1 d . U . . .
P2 P 0.09045(7) 0.73814(5) 0.21443(2) 0.01541(18) Uani 0.916(4) 1 d . U P A 1
P7 P 0.1339(8) 0.7749(7) 0.2250(3) 0.025(2) Uani 0.084(4) 1 d . U P A 2
C222 C 0.1637(2) 0.59451(13) 0.17206(10) 0.0396(5) Uani 1 1 d . U . . .
H22D H 0.1363 0.5374 0.1670 0.059 Uiso 1 1 calc R U . . .
H22E H 0.2213 0.6084 0.2144 0.059 Uiso 1 1 calc R U . . .
H22F H 0.2101 0.6113 0.1341 0.059 Uiso 1 1 calc R U . . .
C213 C 0.3204(2) 0.78428(16) 0.15434(11) 0.0441(5) Uani 1 1 d . U . . .
H21A H 0.3584 0.8102 0.1171 0.066 Uiso 1 1 calc R U . . .
H21B H 0.3273 0.7282 0.1506 0.066 Uiso 1 1 calc R U . . .
H21C H 0.3672 0.8081 0.1974 0.066 Uiso 1 1 calc R U . . .
C212 C 0.1669(2) 0.88192(13) 0.15748(12) 0.0433(5) Uani 1 1 d . U . . .
H21D H 0.2075 0.9043 0.2022 0.065 Uiso 1 1 calc R U . A 2
H21E H 0.0752 0.8889 0.1517 0.065 Uiso 1 1 calc R U . A 2
H21F H 0.2117 0.9088 0.1227 0.065 Uiso 1 1 calc R U . A 2
C223 C -0.0353(2) 0.62386(13) 0.10318(10) 0.0412(5) Uani 1 1 d . U . . .
H22A H 0.0107 0.6558 0.0716 0.062 Uiso 1 1 calc R U . . .
H22B H -0.1204 0.6401 0.1061 0.062 Uiso 1 1 calc R U . . .
H22C H -0.0472 0.5683 0.0872 0.062 Uiso 1 1 calc R U . . .
C211 C 0.17668(18) 0.79432(13) 0.15109(9) 0.0329(4) Uani 1 1 d . U . . .
H211 H 0.1333 0.7732 0.1053 0.039 Uiso 1 1 calc R U . A 1
C221 C 0.0447(2) 0.63546(11) 0.17310(9) 0.0299(4) Uani 1 1 d . U . . .
H221 H -0.0107 0.6057 0.2037 0.036 Uiso 1 1 calc R U . A 1
C65 C 0.43302(15) 0.70383(9) 0.63119(7) 0.0182(3) Uani 1 1 d . U . . .
H65 H 0.3755 0.6585 0.6118 0.022 Uiso 1 1 calc R U . . .
C613 C 0.56613(17) 0.96333(9) 0.89684(9) 0.0236(3) Uani 1 1 d . U . . .
H61A H 0.5670 1.0209 0.9005 0.028 Uiso 1 1 calc R U . . .
H61B H 0.5003 0.9392 0.9245 0.028 Uiso 1 1 calc R U . . .
C43 C 0.31747(17) 0.41819(9) 0.79324(9) 0.0249(3) Uani 1 1 d . U . . .
H43 H 0.3154 0.3648 0.8035 0.030 Uiso 1 1 calc R U . . .
C14 C 0.09612(16) 1.05105(9) 0.42943(8) 0.0206(3) Uani 1 1 d . U . . .
H14 H 0.1210 1.1046 0.4452 0.025 Uiso 1 1 calc R U . . .
C15 C 0.18914(15) 1.00110(8) 0.42870(8) 0.0189(3) Uani 1 1 d . U . . .
H15 H 0.2776 1.0206 0.4444 0.023 Uiso 1 1 calc R U . . .
N5 N 0.39550(15) 0.83157(9) 0.99230(7) 0.0251(3) Uani 1 1 d . U . . .
C312 C 0.33910(14) 0.58597(9) 0.43330(8) 0.0199(3) Uani 1 1 d . U . . .
H31A H 0.3906 0.6220 0.4059 0.024 Uiso 1 1 calc R U . . .
H31B H 0.3950 0.5797 0.4754 0.024 Uiso 1 1 calc R U . . .
C35 C -0.21244(14) 0.72089(9) 0.42041(8) 0.0180(3) Uani 1 1 d . U . . .
H35 H -0.2515 0.7669 0.4145 0.022 Uiso 1 1 calc R U . . .
C55 C 0.07952(15) 0.65583(9) 0.65367(8) 0.0205(3) Uani 1 1 d . U . . .
H55 H 0.1237 0.6225 0.6283 0.025 Uiso 1 1 calc R U . . .
C56 C 0.14211(14) 0.69374(8) 0.71474(7) 0.0160(3) Uani 1 1 d . U . . .
C54 C -0.04611(17) 0.66616(10) 0.62952(9) 0.0258(3) Uani 1 1 d . U . . .
H54 H -0.0874 0.6400 0.5880 0.031 Uiso 1 1 calc R U . . .
C1N6 C 0.7244(2) 0.97882(12) 0.99424(11) 0.0419(5) Uani 1 1 d . U . . .
H1N1 H 0.7167 1.0348 0.9965 0.063 Uiso 1 1 calc R U . . .
H1N2 H 0.8134 0.9723 1.0112 0.063 Uiso 1 1 calc R U . . .
H1N3 H 0.6636 0.9510 1.0219 0.063 Uiso 1 1 calc R U . . .
C66 C 0.42700(14) 0.73053(8) 0.69815(7) 0.0150(3) Uani 1 1 d . U . . .
C13 C -0.03291(15) 1.02220(9) 0.40700(8) 0.0200(3) Uani 1 1 d . U . . .
H13 H -0.0966 1.0561 0.4076 0.024 Uiso 1 1 calc R U . . .
C63 C 0.60560(16) 0.80964(10) 0.62043(8) 0.0232(3) Uani 1 1 d . U . . .
H63 H 0.6656 0.8364 0.5940 0.028 Uiso 1 1 calc R U . . .
C314 C 0.10112(14) 0.54586(8) 0.33363(7) 0.0160(3) Uani 1 1 d . U . . .
H31C H 0.0470 0.5094 0.3596 0.019 Uiso 1 1 calc R U . . .
H31D H 0.0548 0.5451 0.2876 0.019 Uiso 1 1 calc R U . . .
C113 C 0.34961(15) 0.90071(9) 0.54483(8) 0.0214(3) Uani 1 1 d . U . . .
H11A H 0.3001 0.9446 0.5400 0.032 Uiso 1 1 calc R U . . .
H11B H 0.4378 0.9170 0.5336 0.032 Uiso 1 1 calc R U . . .
H11C H 0.3539 0.8854 0.5915 0.032 Uiso 1 1 calc R U . . .
C42 C 0.35620(16) 0.47798(9) 0.84385(8) 0.0214(3) Uani 1 1 d . U . . .
H42 H 0.3808 0.4654 0.8887 0.026 Uiso 1 1 calc R U . . .
C23 C -0.25494(18) 0.80670(12) 0.13545(10) 0.0328(4) Uani 1 1 d . U . . .
H23 H -0.2992 0.8140 0.0926 0.039 Uiso 1 1 calc R U . . .
C61 C 0.51304(14) 0.79788(8) 0.72548(7) 0.0160(3) Uani 1 1 d . U . . .
C24 C -0.31220(17) 0.81925(13) 0.19342(10) 0.0335(4) Uani 1 1 d . U . . .
H24 H -0.3968 0.8335 0.1903 0.040 Uiso 1 1 calc R U . . .
C123 C 0.43347(17) 0.93962(10) 0.32883(9) 0.0271(3) Uani 1 1 d . U . . .
H12A H 0.5138 0.9772 0.3304 0.041 Uiso 1 1 calc R U . . .
H12B H 0.3586 0.9662 0.3162 0.041 Uiso 1 1 calc R U . . .
H12C H 0.4342 0.8962 0.2954 0.041 Uiso 1 1 calc R U . . .
C33 C -0.21722(15) 0.59246(9) 0.46342(8) 0.0192(3) Uani 1 1 d . U . . .
H33 H -0.2594 0.5507 0.4860 0.023 Uiso 1 1 calc R U . . .
C44 C 0.28175(17) 0.43680(9) 0.72758(9) 0.0254(3) Uani 1 1 d . U . . .
H44 H 0.2584 0.3962 0.6925 0.030 Uiso 1 1 calc R U . . .
C413 C 0.65886(17) 0.56010(10) 0.91580(9) 0.0258(3) Uani 1 1 d . U . . .
H41A H 0.6068 0.5109 0.8955 0.039 Uiso 1 1 calc R U . . .
H41B H 0.6503 0.5649 0.9641 0.039 Uiso 1 1 calc R U . . .
H41C H 0.7503 0.5599 0.9097 0.039 Uiso 1 1 calc R U . . .
C25 C -0.24547(16) 0.81097(11) 0.25619(9) 0.0262(3) Uani 1 1 d . U . . .
H25 H -0.2852 0.8196 0.2958 0.031 Uiso 1 1 calc R U . . .
C53 C -0.11095(17) 0.71479(11) 0.66618(10) 0.0301(4) Uani 1 1 d . U . . .
H53 H -0.1972 0.7214 0.6500 0.036 Uiso 1 1 calc R U . . .
C64 C 0.52194(16) 0.74273(10) 0.59294(8) 0.0221(3) Uani 1 1 d . U . . .
H64 H 0.5255 0.7235 0.5479 0.026 Uiso 1 1 calc R U . . .
C11 C 0.02204(13) 0.89284(8) 0.38152(7) 0.0141(2) Uani 1 1 d . U . . .
N6 N 0.69399(15) 0.94645(8) 0.92424(8) 0.0264(3) Uani 1 1 d . U . . .
C421 C 0.41328(16) 0.60715(9) 0.97177(8) 0.0204(3) Uani 1 1 d . U . . .
H421 H 0.4381 0.5533 0.9730 0.024 Uiso 1 1 calc R U . . .
C614 C 0.52594(15) 0.93282(9) 0.82329(8) 0.0200(3) Uani 1 1 d . U . . .
H61C H 0.5923 0.9554 0.7953 0.024 Uiso 1 1 calc R U . . .
H61D H 0.4423 0.9496 0.8067 0.024 Uiso 1 1 calc R U . . .
C313 C 0.23138(15) 0.51680(9) 0.32930(8) 0.0192(3) Uani 1 1 d . U . . .
H31E H 0.2158 0.4650 0.3036 0.023 Uiso 1 1 calc R U . . .
H31F H 0.2864 0.5540 0.3044 0.023 Uiso 1 1 calc R U . . .
C36 C -0.09398(13) 0.71565(8) 0.39536(7) 0.0135(2) Uani 1 1 d . U . . .
C46 C 0.31728(14) 0.57622(8) 0.76354(7) 0.0150(3) Uani 1 1 d . U . . .
C21 C -0.06581(15) 0.77394(9) 0.20300(8) 0.0194(3) Uani 1 1 d . U . . .
C121 C 0.42378(14) 0.90753(9) 0.39810(8) 0.0193(3) Uani 1 1 d . U . . .
H121 H 0.4336 0.9540 0.4314 0.023 Uiso 1 1 calc R U . . .
C31 C -0.03734(13) 0.64766(8) 0.40588(7) 0.0128(2) Uani 1 1 d . U . . .
N3 N 0.30069(13) 0.50949(8) 0.39594(7) 0.0206(3) Uani 1 1 d . U . . .
N1 N 0.34497(16) 0.72643(8) 0.30497(7) 0.0236(3) Uani 1 1 d . U . . .
C122 C 0.53639(15) 0.86236(10) 0.41813(10) 0.0255(3) Uani 1 1 d . U . . .
H12D H 0.5320 0.8171 0.3858 0.038 Uiso 1 1 calc R U . . .
H12E H 0.5299 0.8439 0.4634 0.038 Uiso 1 1 calc R U . . .
H12F H 0.6192 0.8971 0.4181 0.038 Uiso 1 1 calc R U . . .
C12 C -0.06941(14) 0.94403(9) 0.38361(8) 0.0175(3) Uani 1 1 d . U . . .
H12 H -0.1583 0.9249 0.3687 0.021 Uiso 1 1 calc R U . . .
C34 C -0.27351(15) 0.65980(9) 0.45372(8) 0.0203(3) Uani 1 1 d . U . . .
H34 H -0.3541 0.6641 0.4699 0.024 Uiso 1 1 calc R U . . .
C423 C 0.5019(2) 0.65891(11) 1.02794(9) 0.0302(4) Uani 1 1 d . U . . .
H42A H 0.4779 0.7118 1.0296 0.045 Uiso 1 1 calc R U . . .
H42B H 0.5925 0.6621 1.0189 0.045 Uiso 1 1 calc R U . . .
H42C H 0.4922 0.6360 1.0713 0.045 Uiso 1 1 calc R U . . .
C16 C 0.15275(14) 0.92215(8) 0.40486(7) 0.0146(2) Uani 1 1 d . U . . .
C45 C 0.28026(16) 0.51490(9) 0.71330(8) 0.0207(3) Uani 1 1 d . U . . .
H45 H 0.2535 0.5269 0.6685 0.025 Uiso 1 1 calc R U . . .
C1N3 C 0.4151(2) 0.47225(13) 0.38801(10) 0.0353(4) Uani 1 1 d . U . . .
H1N4 H 0.3883 0.4209 0.3631 0.053 Uiso 1 1 calc R U . . .
H1N5 H 0.4596 0.4651 0.4326 0.053 Uiso 1 1 calc R U . . .
H1N6 H 0.4743 0.5057 0.3631 0.053 Uiso 1 1 calc R U . . .
C51 C 0.07674(15) 0.74385(9) 0.75076(8) 0.0189(3) Uani 1 1 d . U . . .
C511 C 0.17475(17) 0.90014(10) 0.81267(10) 0.0274(3) Uani 1 1 d . U . . .
H511 H 0.2478 0.9292 0.8451 0.033 Uiso 1 1 calc R U . . .
C41 C 0.35906(14) 0.55672(8) 0.82902(7) 0.0160(3) Uani 1 1 d . U . . .
C112 C 0.15151(14) 0.79952(9) 0.52103(7) 0.0167(3) Uani 1 1 d . U . . .
H11D H 0.1658 0.7875 0.5684 0.025 Uiso 1 1 calc R U . . .
H11E H 0.1110 0.7517 0.4935 0.025 Uiso 1 1 calc R U . . .
H11F H 0.0942 0.8396 0.5165 0.025 Uiso 1 1 calc R U . . .
C311 C 0.22143(14) 0.62202(9) 0.45069(7) 0.0163(3) Uani 1 1 d . U . . .
H31G H 0.2515 0.6705 0.4804 0.020 Uiso 1 1 calc R U . . .
H31H H 0.1673 0.5846 0.4758 0.020 Uiso 1 1 calc R U . . .
N4 N 0.37915(12) 0.79973(8) 0.94301(7) 0.0186(2) Uani 1 1 d . U . . .
C32 C -0.09880(14) 0.58650(8) 0.43989(7) 0.0158(3) Uani 1 1 d . U . . .
H32 H -0.0595 0.5408 0.4469 0.019 Uiso 1 1 calc R U . . .
C62 C 0.60173(15) 0.83740(9) 0.68638(8) 0.0205(3) Uani 1 1 d . U . . .
H62 H 0.6591 0.8831 0.7051 0.025 Uiso 1 1 calc R U . . .
C26 C -0.11992(14) 0.79005(9) 0.26192(8) 0.0174(3) Uani 1 1 d . U . . .
C513 C 0.0550(2) 0.93998(13) 0.82152(15) 0.0490(6) Uani 1 1 d . U . . .
H51A H 0.0760 0.9964 0.8158 0.073 Uiso 1 1 calc R U . . .
H51B H 0.0301 0.9323 0.8668 0.073 Uiso 1 1 calc R U . . .
H51C H -0.0172 0.9167 0.7877 0.073 Uiso 1 1 calc R U . . .
C22 C -0.13321(17) 0.78354(11) 0.13980(9) 0.0270(3) Uani 1 1 d . U . . .
H22 H -0.0951 0.7741 0.0999 0.032 Uiso 1 1 calc R U . . .
C52 C -0.05050(16) 0.75383(11) 0.72633(9) 0.0277(4) Uani 1 1 d . U . . .
H52 H -0.0952 0.7874 0.7511 0.033 Uiso 1 1 calc R U . . .
C412 C 0.63764(15) 0.62518(10) 0.80760(8) 0.0216(3) Uani 1 1 d . U . . .
H41D H 0.7317 0.6322 0.8059 0.032 Uiso 1 1 calc R U . . .
H41E H 0.6006 0.6667 0.7839 0.032 Uiso 1 1 calc R U . . .
H41F H 0.5978 0.5737 0.7859 0.032 Uiso 1 1 calc R U . . .
N2 N 0.43320(15) 0.71029(9) 0.29648(9) 0.0326(4) Uani 1 1 d . U . . .
C611 C 0.68132(14) 0.82648(9) 0.84906(8) 0.0189(3) Uani 1 1 d . U . . .
H61E H 0.7026 0.7724 0.8481 0.023 Uiso 1 1 calc R U . . .
H61F H 0.7377 0.8577 0.8204 0.023 Uiso 1 1 calc R U . . .
C422 C 0.27098(18) 0.59951(11) 0.98443(9) 0.0283(4) Uani 1 1 d . U . . .
H42D H 0.2597 0.5728 1.0259 0.042 Uiso 1 1 calc R U . . .
H42E H 0.2160 0.5689 0.9464 0.042 Uiso 1 1 calc R U . . .
H42F H 0.2460 0.6520 0.9891 0.042 Uiso 1 1 calc R U . . .
C111 C 0.28217(14) 0.83051(8) 0.49693(7) 0.0155(3) Uani 1 1 d . U . . .
H111 H 0.3373 0.7880 0.5025 0.019 Uiso 1 1 calc R U . . .
C612 C 0.70663(16) 0.86287(9) 0.92103(8) 0.0223(3) Uani 1 1 d . U . . .
H61G H 0.6442 0.8345 0.9484 0.027 Uiso 1 1 calc R U . . .
H61H H 0.7954 0.8567 0.9406 0.027 Uiso 1 1 calc R U . . .
C411 C 0.61060(14) 0.62980(9) 0.88159(8) 0.0182(3) Uani 1 1 d . U . . .
H411 H 0.6652 0.6787 0.9040 0.022 Uiso 1 1 calc R U . . .
C512 C 0.21395(19) 0.91204(12) 0.74182(10) 0.0347(4) Uani 1 1 d . U . . .
H51D H 0.1389 0.8936 0.7080 0.052 Uiso 1 1 calc R U . . .
H51E H 0.2844 0.8821 0.7346 0.052 Uiso 1 1 calc R U . . .
H51F H 0.2436 0.9680 0.7376 0.052 Uiso 1 1 calc R U . . .
C521 C 0.03748(16) 0.77637(11) 0.88595(9) 0.0259(3) Uani 1 1 d . U . . .
H521 H -0.0374 0.8010 0.8660 0.031 Uiso 1 1 calc R U . . .
C522 C -0.01264(18) 0.68919(13) 0.88958(11) 0.0378(5) Uani 1 1 d . U . . .
H52A H 0.0572 0.6632 0.9108 0.057 Uiso 1 1 calc R U . . .
H52B H -0.0416 0.6651 0.8439 0.057 Uiso 1 1 calc R U . . .
H52C H -0.0858 0.6832 0.9164 0.057 Uiso 1 1 calc R U . . .
C523 C 0.0782(2) 0.81473(16) 0.95699(10) 0.0436(5) Uani 1 1 d . U . . .
H52D H 0.0027 0.8102 0.9821 0.065 Uiso 1 1 calc R U . . .
H52E H 0.1126 0.8704 0.9544 0.065 Uiso 1 1 calc R U . . .
H52F H 0.1455 0.7883 0.9801 0.065 Uiso 1 1 calc R U . . .

loop_
_atom_site_aniso_label
_atom_site_aniso_U_11
_atom_site_aniso_U_22
_atom_site_aniso_U_33
_atom_site_aniso_U_23
_atom_site_aniso_U_13
_atom_site_aniso_U_12
Fe1 0.01374(9) 0.01205(9) 0.01512(9) 0.00083(7) 0.00662(7) 0.00113(7)
Fe2 0.01256(9) 0.01174(9) 0.01168(9) 0.00151(7) 0.00070(7) 0.00164(7)
P3 0.01100(15) 0.01076(15) 0.01419(15) 0.00000(12) 0.00295(12) 0.00226(12)
P4 0.01631(16) 0.01261(15) 0.01317(16) 0.00140(12) 0.00055(13) 0.00264(13)
P1 0.01142(15) 0.01135(15) 0.01870(17) 0.00334(12) 0.00370(13) 0.00266(12)
P6 0.01390(16) 0.01279(15) 0.01608(16) 0.00148(12) 0.00149(13) 0.00073(12)
Si2 0.01299(17) 0.01256(16) 0.01149(16) 0.00149(13) 0.00063(13) 0.00093(13)
P5 0.01435(16) 0.01850(17) 0.01636(17) 0.00011(13) 0.00058(13) 0.00399(13)
Si1 0.01242(16) 0.01152(16) 0.01524(17) 0.00099(13) 0.00385(13) 0.00182(13)
P2 0.0160(3) 0.0194(4) 0.01118(19) 0.00194(17) 0.00336(16) 0.0022(3)
P7 0.019(3) 0.034(5) 0.023(2) 0.007(3) 0.008(2) 0.000(4)
C222 0.0554(13) 0.0422(11) 0.0248(9) -0.0046(8) 0.0074(9) 0.0193(10)
C213 0.0292(10) 0.0772(17) 0.0282(10) 0.0153(10) 0.0140(8) 0.0043(10)
C212 0.0326(10) 0.0430(12) 0.0519(13) 0.0244(10) 0.0011(9) -0.0059(9)
C223 0.0541(13) 0.0409(11) 0.0249(9) -0.0077(8) -0.0032(9) 0.0042(10)
C211 0.0267(8) 0.0520(12) 0.0195(8) 0.0119(8) 0.0049(6) 0.0003(8)
C221 0.0415(10) 0.0287(9) 0.0184(7) -0.0041(6) 0.0006(7) 0.0059(7)
C65 0.0205(7) 0.0203(7) 0.0155(6) 0.0021(5) 0.0028(5) 0.0078(5)
C613 0.0272(8) 0.0140(6) 0.0289(8) -0.0004(6) 0.0035(6) 0.0019(6)
C43 0.0302(8) 0.0128(6) 0.0300(8) 0.0007(6) -0.0010(7) 0.0011(6)
C14 0.0255(8) 0.0121(6) 0.0247(7) 0.0002(5) 0.0036(6) 0.0044(5)
C15 0.0182(7) 0.0123(6) 0.0259(7) 0.0018(5) 0.0012(6) 0.0021(5)
N5 0.0300(7) 0.0232(7) 0.0240(7) 0.0042(5) 0.0048(6) 0.0080(6)
C312 0.0145(6) 0.0229(7) 0.0233(7) 0.0061(6) 0.0012(5) 0.0052(5)
C35 0.0144(6) 0.0177(7) 0.0230(7) -0.0004(5) 0.0064(5) 0.0039(5)
C55 0.0223(7) 0.0198(7) 0.0174(7) 0.0016(5) -0.0030(6) 0.0013(6)
C56 0.0153(6) 0.0162(6) 0.0155(6) 0.0041(5) -0.0005(5) 0.0001(5)
C54 0.0252(8) 0.0252(8) 0.0230(8) 0.0017(6) -0.0093(6) 0.0006(6)
C1N6 0.0546(13) 0.0281(9) 0.0369(11) -0.0111(8) -0.0149(9) 0.0061(9)
C66 0.0147(6) 0.0165(6) 0.0151(6) 0.0047(5) 0.0020(5) 0.0052(5)
C13 0.0233(7) 0.0169(7) 0.0225(7) 0.0018(5) 0.0044(6) 0.0107(6)
C63 0.0221(7) 0.0275(8) 0.0249(8) 0.0119(6) 0.0118(6) 0.0094(6)
C314 0.0175(6) 0.0126(6) 0.0184(6) -0.0007(5) 0.0037(5) 0.0026(5)
C113 0.0202(7) 0.0184(7) 0.0235(7) -0.0020(6) -0.0017(6) 0.0000(6)
C42 0.0263(8) 0.0144(6) 0.0227(7) 0.0036(5) 0.0010(6) 0.0013(6)
C23 0.0261(9) 0.0416(10) 0.0261(9) 0.0036(7) -0.0099(7) -0.0001(7)
C61 0.0151(6) 0.0161(6) 0.0179(6) 0.0043(5) 0.0030(5) 0.0040(5)
C24 0.0185(8) 0.0450(11) 0.0344(10) 0.0009(8) -0.0068(7) 0.0044(7)
C123 0.0233(8) 0.0256(8) 0.0325(9) 0.0082(7) 0.0107(7) -0.0035(6)
C33 0.0178(7) 0.0214(7) 0.0174(7) 0.0017(5) 0.0057(5) -0.0034(5)
C44 0.0296(8) 0.0161(7) 0.0274(8) -0.0060(6) -0.0039(6) 0.0022(6)
C413 0.0228(8) 0.0220(8) 0.0350(9) 0.0093(7) 0.0024(7) 0.0090(6)
C25 0.0176(7) 0.0332(9) 0.0261(8) -0.0017(7) -0.0009(6) 0.0026(6)
C53 0.0207(8) 0.0359(9) 0.0315(9) 0.0015(7) -0.0108(7) 0.0080(7)
C64 0.0253(8) 0.0277(8) 0.0176(7) 0.0061(6) 0.0080(6) 0.0129(6)
C11 0.0148(6) 0.0129(6) 0.0158(6) 0.0028(5) 0.0034(5) 0.0039(5)
N6 0.0284(7) 0.0181(6) 0.0291(7) -0.0034(5) -0.0053(6) 0.0001(5)
C421 0.0289(8) 0.0194(7) 0.0144(6) 0.0044(5) 0.0026(6) 0.0079(6)
C614 0.0203(7) 0.0136(6) 0.0259(8) 0.0033(5) 0.0021(6) 0.0015(5)
C313 0.0229(7) 0.0168(6) 0.0206(7) 0.0015(5) 0.0068(6) 0.0086(5)
C36 0.0124(6) 0.0132(6) 0.0148(6) -0.0006(5) 0.0031(5) 0.0010(5)
C46 0.0145(6) 0.0138(6) 0.0160(6) 0.0002(5) 0.0013(5) 0.0009(5)
C21 0.0202(7) 0.0195(7) 0.0180(7) 0.0041(5) 0.0014(5) 0.0010(5)
C121 0.0138(6) 0.0166(6) 0.0278(8) 0.0036(6) 0.0047(5) 0.0006(5)
C31 0.0114(6) 0.0135(6) 0.0132(6) -0.0008(5) 0.0024(5) 0.0007(5)
N3 0.0226(6) 0.0202(6) 0.0227(6) 0.0044(5) 0.0056(5) 0.0126(5)
N1 0.0380(8) 0.0157(6) 0.0177(6) 0.0012(5) 0.0129(6) -0.0008(6)
C122 0.0135(7) 0.0260(8) 0.0372(9) 0.0028(7) 0.0045(6) 0.0030(6)
C12 0.0158(6) 0.0177(7) 0.0201(7) 0.0020(5) 0.0029(5) 0.0057(5)
C34 0.0150(6) 0.0254(7) 0.0212(7) -0.0001(6) 0.0091(5) 0.0010(5)
C423 0.0474(11) 0.0253(8) 0.0177(7) 0.0010(6) -0.0058(7) 0.0127(8)
C16 0.0146(6) 0.0115(6) 0.0187(6) 0.0030(5) 0.0032(5) 0.0030(5)
C45 0.0234(7) 0.0192(7) 0.0181(7) -0.0021(5) -0.0019(6) 0.0032(6)
C1N3 0.0344(10) 0.0442(11) 0.0355(10) 0.0076(8) 0.0085(8) 0.0283(9)
C51 0.0169(7) 0.0213(7) 0.0177(7) 0.0013(5) -0.0025(5) 0.0036(5)
C511 0.0213(8) 0.0197(7) 0.0420(10) 0.0025(7) 0.0012(7) 0.0078(6)
C41 0.0183(6) 0.0130(6) 0.0163(6) 0.0002(5) 0.0017(5) 0.0011(5)
C112 0.0179(6) 0.0157(6) 0.0160(6) -0.0012(5) 0.0033(5) 0.0003(5)
C311 0.0160(6) 0.0157(6) 0.0170(6) 0.0013(5) 0.0005(5) 0.0031(5)
N4 0.0172(6) 0.0183(6) 0.0210(6) 0.0063(5) 0.0017(5) 0.0035(5)
C32 0.0169(6) 0.0146(6) 0.0155(6) 0.0016(5) 0.0025(5) 0.0006(5)
C62 0.0179(7) 0.0193(7) 0.0255(8) 0.0076(6) 0.0053(6) 0.0031(5)
C26 0.0170(6) 0.0151(6) 0.0191(7) 0.0011(5) 0.0008(5) -0.0001(5)
C513 0.0313(10) 0.0274(10) 0.092(2) 0.0048(11) 0.0099(11) 0.0155(8)
C22 0.0274(8) 0.0324(9) 0.0183(7) 0.0026(6) -0.0015(6) -0.0015(7)
C52 0.0205(8) 0.0349(9) 0.0277(8) -0.0022(7) -0.0045(6) 0.0118(7)
C412 0.0187(7) 0.0216(7) 0.0254(8) 0.0005(6) 0.0043(6) 0.0049(6)
N2 0.0233(7) 0.0279(8) 0.0434(9) 0.0119(7) -0.0071(7) -0.0012(6)
C611 0.0139(6) 0.0182(7) 0.0241(7) 0.0021(6) 0.0012(5) 0.0014(5)
C422 0.0333(9) 0.0332(9) 0.0239(8) 0.0127(7) 0.0125(7) 0.0128(7)
C111 0.0144(6) 0.0130(6) 0.0186(6) -0.0002(5) 0.0003(5) 0.0019(5)
C612 0.0203(7) 0.0192(7) 0.0253(8) -0.0004(6) -0.0030(6) 0.0014(6)
C411 0.0175(6) 0.0154(6) 0.0217(7) 0.0018(5) 0.0002(5) 0.0043(5)
C512 0.0294(9) 0.0320(9) 0.0413(11) 0.0184(8) -0.0062(8) 0.0023(7)
C521 0.0154(7) 0.0406(10) 0.0219(8) 0.0011(7) 0.0024(6) 0.0052(6)
C522 0.0190(8) 0.0496(12) 0.0454(11) 0.0195(9) 0.0052(8) 0.0003(8)
C523 0.0256(9) 0.0794(17) 0.0257(9) -0.0086(10) 0.0049(7) 0.0105(10)

_geom_special_details            
;
 All esds (except the esd in the dihedral angle between two l.s. planes)
 are estimated using the full covariance matrix.  The cell esds are taken
 into account individually in the estimation of esds in distances, angles
 and torsion angles; correlations between esds in cell parameters are only
 used when they are defined by crystal symmetry.  An approximate (isotropic)
 treatment of cell esds is used for estimating esds involving l.s. planes.
;

loop_
_geom_bond_atom_site_label_1
_geom_bond_atom_site_label_2
_geom_bond_distance
_geom_bond_site_symmetry_2
_geom_bond_publ_flag
Fe1 N1 1.8560(16) . ?
Fe1 P7 2.021(6) . ?
Fe1 P1 2.2376(5) . ?
Fe1 P3 2.2386(4) . ?
Fe1 Si1 2.2523(5) . ?
Fe1 P2 2.2568(6) . ?
Fe1 H2FE 1.47(2) . ?
Fe2 N4 1.8247(14) . ?
Fe2 P5 2.2237(5) . ?
Fe2 P4 2.2249(4) . ?
Fe2 P6 2.2301(4) . ?
Fe2 Si2 2.2506(5) . ?
Fe2 H1FE 1.50(3) . ?
P3 C31 1.8429(14) . ?
P3 C314 1.8471(14) . ?
P3 C311 1.8588(15) . ?
P4 C41 1.8336(15) . ?
P4 C421 1.8594(15) . ?
P4 C411 1.8852(16) . ?
P1 C16 1.8381(14) . ?
P1 C121 1.8658(15) . ?
P1 C111 1.8852(15) . ?
P6 C61 1.8400(15) . ?
P6 C611 1.8514(15) . ?
P6 C614 1.8540(15) . ?
Si2 C56 1.8916(15) . ?
Si2 C46 1.8955(15) . ?
Si2 C66 1.8998(15) . ?
P5 C51 1.8322(16) . ?
P5 C521 1.8717(17) . ?
P5 C511 1.8764(17) . ?
Si1 C26 1.8907(16) . ?
Si1 C36 1.8945(14) . ?
Si1 C11 1.8970(14) . ?
P2 C21 1.8273(17) . ?
P2 C211 1.8667(19) . ?
P2 C221 1.886(2) . ?
P7 C211 1.628(6) . ?
P7 C21 2.087(8) . ?
P7 C212 2.347(9) . ?
P7 H2FE 1.67(3) . ?
C222 C221 1.521(3) . ?
C222 H22D 0.9800 . ?
C222 H22E 0.9800 . ?
C222 H22F 0.9800 . ?
C213 C211 1.535(3) . ?
C213 H21A 0.9800 . ?
C213 H21B 0.9800 . ?
C213 H21C 0.9800 . ?
C212 C211 1.528(3) . ?
C212 H21D 0.9800 . ?
C212 H21E 0.9800 . ?
C212 H21F 0.9800 . ?
C223 C221 1.535(3) . ?
C223 H22A 0.9800 . ?
C223 H22B 0.9800 . ?
C223 H22C 0.9800 . ?
C211 H211 1.0000 . ?
C221 H221 1.0000 . ?
C65 C64 1.390(2) . ?
C65 C66 1.405(2) . ?
C65 H65 0.9500 . ?
C613 N6 1.464(2) . ?
C613 C614 1.528(2) . ?
C613 H61A 0.9900 . ?
C613 H61B 0.9900 . ?
C43 C42 1.389(2) . ?
C43 C44 1.391(2) . ?
C43 H43 0.9500 . ?
C14 C13 1.385(2) . ?
C14 C15 1.393(2) . ?
C14 H14 0.9500 . ?
C15 C16 1.402(2) . ?
C15 H15 0.9500 . ?
N5 N4 1.087(2) . ?
C312 N3 1.461(2) . ?
C312 C311 1.525(2) . ?
C312 H31A 0.9900 . ?
C312 H31B 0.9900 . ?
C35 C34 1.390(2) . ?
C35 C36 1.4031(19) . ?
C35 H35 0.9500 . ?
C55 C54 1.390(2) . ?
C55 C56 1.401(2) . ?
C55 H55 0.9500 . ?
C56 C51 1.399(2) . ?
C54 C53 1.385(3) . ?
C54 H54 0.9500 . ?
C1N6 N6 1.463(2) . ?
C1N6 H1N1 0.9800 . ?
C1N6 H1N2 0.9800 . ?
C1N6 H1N3 0.9800 . ?
C66 C61 1.406(2) . ?
C13 C12 1.387(2) . ?
C13 H13 0.9500 . ?
C63 C62 1.387(2) . ?
C63 C64 1.390(2) . ?
C63 H63 0.9500 . ?
C314 C313 1.531(2) . ?
C314 H31C 0.9900 . ?
C314 H31D 0.9900 . ?
C113 C111 1.536(2) . ?
C113 H11A 0.9800 . ?
C113 H11B 0.9800 . ?
C113 H11C 0.9800 . ?
C42 C41 1.400(2) . ?
C42 H42 0.9500 . ?
C23 C24 1.386(3) . ?
C23 C22 1.386(3) . ?
C23 H23 0.9500 . ?
C61 C62 1.404(2) . ?
C24 C25 1.391(3) . ?
C24 H24 0.9500 . ?
C123 C121 1.526(2) . ?
C123 H12A 0.9800 . ?
C123 H12B 0.9800 . ?
C123 H12C 0.9800 . ?
C33 C34 1.389(2) . ?
C33 C32 1.391(2) . ?
C33 H33 0.9500 . ?
C44 C45 1.392(2) . ?
C44 H44 0.9500 . ?
C413 C411 1.533(2) . ?
C413 H41A 0.9800 . ?
C413 H41B 0.9800 . ?
C413 H41C 0.9800 . ?
C25 C26 1.408(2) . ?
C25 H25 0.9500 . ?
C53 C52 1.387(2) . ?
C53 H53 0.9500 . ?
C64 H64 0.9500 . ?
C11 C12 1.3968(19) . ?
C11 C16 1.406(2) . ?
N6 C612 1.465(2) . ?
C421 C422 1.528(2) . ?
C421 C423 1.530(2) . ?
C421 H421 1.0000 . ?
C614 H61C 0.9900 . ?
C614 H61D 0.9900 . ?
C313 N3 1.464(2) . ?
C313 H31E 0.9900 . ?
C313 H31F 0.9900 . ?
C36 C31 1.4034(19) . ?
C46 C45 1.400(2) . ?
C46 C41 1.406(2) . ?
C21 C26 1.397(2) . ?
C21 C22 1.406(2) . ?
C121 C122 1.534(2) . ?
C121 H121 1.0000 . ?
C31 C32 1.4002(19) . ?
N3 C1N3 1.461(2) . ?
N1 N2 1.033(2) . ?
C122 H12D 0.9800 . ?
C122 H12E 0.9800 . ?
C122 H12F 0.9800 . ?
C12 H12 0.9500 . ?
C34 H34 0.9500 . ?
C423 H42A 0.9800 . ?
C423 H42B 0.9800 . ?
C423 H42C 0.9800 . ?
C45 H45 0.9500 . ?
C1N3 H1N4 0.9800 . ?
C1N3 H1N5 0.9800 . ?
C1N3 H1N6 0.9800 . ?
C51 C52 1.405(2) . ?
C511 C512 1.535(3) . ?
C511 C513 1.538(3) . ?
C511 H511 1.0000 . ?
C112 C111 1.534(2) . ?
C112 H11D 0.9800 . ?
C112 H11E 0.9800 . ?
C112 H11F 0.9800 . ?
C311 H31G 0.9900 . ?
C311 H31H 0.9900 . ?
C32 H32 0.9500 . ?
C62 H62 0.9500 . ?
C513 H51A 0.9800 . ?
C513 H51B 0.9800 . ?
C513 H51C 0.9800 . ?
C22 H22 0.9500 . ?
C52 H52 0.9500 . ?
C412 C411 1.538(2) . ?
C412 H41D 0.9800 . ?
C412 H41E 0.9800 . ?
C412 H41F 0.9800 . ?
C611 C612 1.520(2) . ?
C611 H61E 0.9900 . ?
C611 H61F 0.9900 . ?
C422 H42D 0.9800 . ?
C422 H42E 0.9800 . ?
C422 H42F 0.9800 . ?
C111 H111 1.0000 . ?
C612 H61G 0.9900 . ?
C612 H61H 0.9900 . ?
C411 H411 1.0000 . ?
C512 H51D 0.9800 . ?
C512 H51E 0.9800 . ?
C512 H51F 0.9800 . ?
C521 C523 1.524(3) . ?
C521 C522 1.525(3) . ?
C521 H521 1.0000 . ?
C522 H52A 0.9800 . ?
C522 H52B 0.9800 . ?
C522 H52C 0.9800 . ?
C523 H52D 0.9800 . ?
C523 H52E 0.9800 . ?
C523 H52F 0.9800 . ?

loop_
_geom_angle_atom_site_label_1
_geom_angle_atom_site_label_2
_geom_angle_atom_site_label_3
_geom_angle
_geom_angle_site_symmetry_1
_geom_angle_site_symmetry_3
_geom_angle_publ_flag
N1 Fe1 P7 93.77(17) . . ?
N1 Fe1 P1 97.91(5) . . ?
P7 Fe1 P1 124.5(4) . . ?
N1 Fe1 P3 95.95(4) . . ?
P7 Fe1 P3 126.7(4) . . ?
P1 Fe1 P3 105.680(17) . . ?
N1 Fe1 Si1 179.55(5) . . ?
P7 Fe1 Si1 85.79(16) . . ?
P1 Fe1 Si1 82.304(16) . . ?
P3 Fe1 Si1 84.370(15) . . ?
N1 Fe1 P2 96.82(5) . . ?
P1 Fe1 P2 141.30(2) . . ?
P3 Fe1 P2 108.11(3) . . ?
Si1 Fe1 P2 82.771(18) . . ?
N1 Fe1 H2FE 97.5(9) . . ?
P7 Fe1 H2FE 54.4(10) . . ?
P1 Fe1 H2FE 70.4(9) . . ?
P3 Fe1 H2FE 166.4(9) . . ?
Si1 Fe1 H2FE 82.2(9) . . ?
P2 Fe1 H2FE 72.4(9) . . ?
N4 Fe2 P5 94.55(4) . . ?
N4 Fe2 P4 98.00(4) . . ?
P5 Fe2 P4 143.575(17) . . ?
N4 Fe2 P6 96.69(4) . . ?
P5 Fe2 P6 107.088(18) . . ?
P4 Fe2 P6 105.210(17) . . ?
N4 Fe2 Si2 177.75(4) . . ?
P5 Fe2 Si2 83.548(16) . . ?
P4 Fe2 Si2 82.898(16) . . ?
P6 Fe2 Si2 85.040(16) . . ?
N4 Fe2 H1FE 98.4(10) . . ?
P5 Fe2 H1FE 75.5(10) . . ?
P4 Fe2 H1FE 69.0(10) . . ?
P6 Fe2 H1FE 164.5(10) . . ?
Si2 Fe2 H1FE 80.0(10) . . ?
C31 P3 C314 102.11(6) . . ?
C31 P3 C311 101.27(6) . . ?
C314 P3 C311 93.87(7) . . ?
C31 P3 Fe1 113.01(5) . . ?
C314 P3 Fe1 123.18(5) . . ?
C311 P3 Fe1 119.56(5) . . ?
C41 P4 C421 103.99(7) . . ?
C41 P4 C411 98.22(7) . . ?
C421 P4 C411 101.07(7) . . ?
C41 P4 Fe2 110.53(5) . . ?
C421 P4 Fe2 116.35(5) . . ?
C411 P4 Fe2 123.73(5) . . ?
C16 P1 C121 103.31(7) . . ?
C16 P1 C111 99.52(6) . . ?
C121 P1 C111 99.71(7) . . ?
C16 P1 Fe1 109.91(5) . . ?
C121 P1 Fe1 116.97(5) . . ?
C111 P1 Fe1 124.35(5) . . ?
C61 P6 C611 100.86(7) . . ?
C61 P6 C614 105.47(7) . . ?
C611 P6 C614 91.58(7) . . ?
C61 P6 Fe2 113.05(5) . . ?
C611 P6 Fe2 120.41(5) . . ?
C614 P6 Fe2 121.77(5) . . ?
C56 Si2 C46 107.32(6) . . ?
C56 Si2 C66 105.54(6) . . ?
C46 Si2 C66 111.97(6) . . ?
C56 Si2 Fe2 111.56(5) . . ?
C46 Si2 Fe2 109.96(5) . . ?
C66 Si2 Fe2 110.39(5) . . ?
C51 P5 C521 99.24(8) . . ?
C51 P5 C511 102.85(8) . . ?
C521 P5 C511 103.45(8) . . ?
C51 P5 Fe2 113.44(5) . . ?
C521 P5 Fe2 116.89(6) . . ?
C511 P5 Fe2 118.37(6) . . ?
C26 Si1 C36 105.88(6) . . ?
C26 Si1 C11 105.32(6) . . ?
C36 Si1 C11 112.61(6) . . ?
C26 Si1 Fe1 112.62(5) . . ?
C36 Si1 Fe1 111.14(5) . . ?
C11 Si1 Fe1 109.14(5) . . ?
C21 P2 C211 100.18(8) . . ?
C21 P2 C221 101.03(9) . . ?
C211 P2 C221 104.03(9) . . ?
C21 P2 Fe1 113.33(5) . . ?
C211 P2 Fe1 116.64(8) . . ?
C221 P2 Fe1 118.94(6) . . ?
C211 P7 Fe1 148.6(5) . . ?
C211 P7 C21 98.7(3) . . ?
Fe1 P7 C21 112.7(3) . . ?
C211 P7 C212 40.3(2) . . ?
Fe1 P7 C212 136.0(7) . . ?
C21 P7 C212 88.3(2) . . ?
C211 P7 H2FE 120.2(11) . . ?
Fe1 P7 H2FE 45.9(8) . . ?
C21 P7 H2FE 114.4(9) . . ?
C212 P7 H2FE 90.5(10) . . ?
C221 C222 H22D 109.5 . . ?
C221 C222 H22E 109.5 . . ?
H22D C222 H22E 109.5 . . ?
C221 C222 H22F 109.5 . . ?
H22D C222 H22F 109.5 . . ?
H22E C222 H22F 109.5 . . ?
C211 C213 H21A 109.5 . . ?
C211 C213 H21B 109.5 . . ?
H21A C213 H21B 109.5 . . ?
C211 C213 H21C 109.5 . . ?
H21A C213 H21C 109.5 . . ?
H21B C213 H21C 109.5 . . ?
C211 C212 P7 43.6(2) . . ?
C211 C212 H21D 109.5 . . ?
P7 C212 H21D 77.2 . . ?
C211 C212 H21E 109.5 . . ?
P7 C212 H21E 94.4 . . ?
H21D C212 H21E 109.5 . . ?
C211 C212 H21F 109.5 . . ?
P7 C212 H21F 150.3 . . ?
H21D C212 H21F 109.5 . . ?
H21E C212 H21F 109.5 . . ?
C221 C223 H22A 109.5 . . ?
C221 C223 H22B 109.5 . . ?
H22A C223 H22B 109.5 . . ?
C221 C223 H22C 109.5 . . ?
H22A C223 H22C 109.5 . . ?
H22B C223 H22C 109.5 . . ?
C212 C211 C213 109.12(18) . . ?
C212 C211 P7 96.1(4) . . ?
C213 C211 P7 106.1(3) . . ?
C212 C211 P2 112.33(14) . . ?
C213 C211 P2 112.89(14) . . ?
C212 C211 H211 107.4 . . ?
C213 C211 H211 107.4 . . ?
P2 C211 H211 107.4 . . ?
C222 C221 C223 109.50(16) . . ?
C222 C221 P2 110.96(14) . . ?
C223 C221 P2 118.75(14) . . ?
C222 C221 H221 105.5 . . ?
C223 C221 H221 105.5 . . ?
P2 C221 H221 105.5 . . ?
C64 C65 C66 120.98(15) . . ?
C64 C65 H65 119.5 . . ?
C66 C65 H65 119.5 . . ?
N6 C613 C614 113.44(14) . . ?
N6 C613 H61A 108.9 . . ?
C614 C613 H61A 108.9 . . ?
N6 C613 H61B 108.9 . . ?
C614 C613 H61B 108.9 . . ?
H61A C613 H61B 107.7 . . ?
C42 C43 C44 119.74(15) . . ?
C42 C43 H43 120.1 . . ?
C44 C43 H43 120.1 . . ?
C13 C14 C15 119.68(14) . . ?
C13 C14 H14 120.2 . . ?
C15 C14 H14 120.2 . . ?
C14 C15 C16 120.24(14) . . ?
C14 C15 H15 119.9 . . ?
C16 C15 H15 119.9 . . ?
N3 C312 C311 111.76(12) . . ?
N3 C312 H31A 109.3 . . ?
C311 C312 H31A 109.3 . . ?
N3 C312 H31B 109.3 . . ?
C311 C312 H31B 109.3 . . ?
H31A C312 H31B 107.9 . . ?
C34 C35 C36 120.96(14) . . ?
C34 C35 H35 119.5 . . ?
C36 C35 H35 119.5 . . ?
C54 C55 C56 121.10(15) . . ?
C54 C55 H55 119.5 . . ?
C56 C55 H55 119.5 . . ?
C51 C56 C55 118.74(14) . . ?
C51 C56 Si2 114.26(11) . . ?
C55 C56 Si2 127.01(12) . . ?
C53 C54 C55 119.72(15) . . ?
C53 C54 H54 120.1 . . ?
C55 C54 H54 120.1 . . ?
N6 C1N6 H1N1 109.5 . . ?
N6 C1N6 H1N2 109.5 . . ?
H1N1 C1N6 H1N2 109.5 . . ?
N6 C1N6 H1N3 109.5 . . ?
H1N1 C1N6 H1N3 109.5 . . ?
H1N2 C1N6 H1N3 109.5 . . ?
C65 C66 C61 118.27(13) . . ?
C65 C66 Si2 126.02(11) . . ?
C61 C66 Si2 115.70(11) . . ?
C14 C13 C12 120.26(14) . . ?
C14 C13 H13 119.9 . . ?
C12 C13 H13 119.9 . . ?
C62 C63 C64 120.16(14) . . ?
C62 C63 H63 119.9 . . ?
C64 C63 H63 119.9 . . ?
C313 C314 P3 112.49(10) . . ?
C313 C314 H31C 109.1 . . ?
P3 C314 H31C 109.1 . . ?
C313 C314 H31D 109.1 . . ?
P3 C314 H31D 109.1 . . ?
H31C C314 H31D 107.8 . . ?
C111 C113 H11A 109.5 . . ?
C111 C113 H11B 109.5 . . ?
H11A C113 H11B 109.5 . . ?
C111 C113 H11C 109.5 . . ?
H11A C113 H11C 109.5 . . ?
H11B C113 H11C 109.5 . . ?
C43 C42 C41 120.29(15) . . ?
C43 C42 H42 119.9 . . ?
C41 C42 H42 119.9 . . ?
C24 C23 C22 120.16(17) . . ?
C24 C23 H23 119.9 . . ?
C22 C23 H23 119.9 . . ?
C62 C61 C66 120.50(14) . . ?
C62 C61 P6 123.80(12) . . ?
C66 C61 P6 115.53(11) . . ?
C23 C24 C25 119.83(17) . . ?
C23 C24 H24 120.1 . . ?
C25 C24 H24 120.1 . . ?
C121 C123 H12A 109.5 . . ?
C121 C123 H12B 109.5 . . ?
H12A C123 H12B 109.5 . . ?
C121 C123 H12C 109.5 . . ?
H12A C123 H12C 109.5 . . ?
H12B C123 H12C 109.5 . . ?
C34 C33 C32 119.69(14) . . ?
C34 C33 H33 120.2 . . ?
C32 C33 H33 120.2 . . ?
C43 C44 C45 119.94(15) . . ?
C43 C44 H44 120.0 . . ?
C45 C44 H44 120.0 . . ?
C411 C413 H41A 109.5 . . ?
C411 C413 H41B 109.5 . . ?
H41A C413 H41B 109.5 . . ?
C411 C413 H41C 109.5 . . ?
H41A C413 H41C 109.5 . . ?
H41B C413 H41C 109.5 . . ?
C24 C25 C26 120.95(17) . . ?
C24 C25 H25 119.5 . . ?
C26 C25 H25 119.5 . . ?
C54 C53 C52 120.30(15) . . ?
C54 C53 H53 119.8 . . ?
C52 C53 H53 119.8 . . ?
C63 C64 C65 120.11(15) . . ?
C63 C64 H64 119.9 . . ?
C65 C64 H64 119.9 . . ?
C12 C11 C16 118.30(13) . . ?
C12 C11 Si1 127.19(11) . . ?
C16 C11 Si1 114.20(10) . . ?
C1N6 N6 C613 109.34(15) . . ?
C1N6 N6 C612 109.34(14) . . ?
C613 N6 C612 114.52(13) . . ?
C422 C421 C423 111.21(14) . . ?
C422 C421 P4 111.43(11) . . ?
C423 C421 P4 112.62(12) . . ?
C422 C421 H421 107.1 . . ?
C423 C421 H421 107.1 . . ?
P4 C421 H421 107.1 . . ?
C613 C614 P6 110.30(11) . . ?
C613 C614 H61C 109.6 . . ?
P6 C614 H61C 109.6 . . ?
C613 C614 H61D 109.6 . . ?
P6 C614 H61D 109.6 . . ?
H61C C614 H61D 108.1 . . ?
N3 C313 C314 112.32(12) . . ?
N3 C313 H31E 109.1 . . ?
C314 C313 H31E 109.1 . . ?
N3 C313 H31F 109.1 . . ?
C314 C313 H31F 109.1 . . ?
H31E C313 H31F 107.9 . . ?
C35 C36 C31 118.31(13) . . ?
C35 C36 Si1 126.54(11) . . ?
C31 C36 Si1 114.98(10) . . ?
C45 C46 C41 117.92(13) . . ?
C45 C46 Si2 128.09(11) . . ?
C41 C46 Si2 113.90(10) . . ?
C26 C21 C22 119.92(15) . . ?
C26 C21 P2 115.98(11) . . ?
C22 C21 P2 124.07(13) . . ?
C26 C21 P7 110.2(2) . . ?
C22 C21 P7 126.55(19) . . ?
C123 C121 C122 110.90(14) . . ?
C123 C121 P1 112.74(11) . . ?
C122 C121 P1 112.15(11) . . ?
C123 C121 H121 106.9 . . ?
C122 C121 H121 106.9 . . ?
P1 C121 H121 106.9 . . ?
C32 C31 C36 120.52(13) . . ?
C32 C31 P3 123.54(11) . . ?
C36 C31 P3 115.93(10) . . ?
C1N3 N3 C312 110.15(14) . . ?
C1N3 N3 C313 109.25(13) . . ?
C312 N3 C313 111.48(12) . . ?
N2 N1 Fe1 178.70(16) . . ?
C121 C122 H12D 109.5 . . ?
C121 C122 H12E 109.5 . . ?
H12D C122 H12E 109.5 . . ?
C121 C122 H12F 109.5 . . ?
H12D C122 H12F 109.5 . . ?
H12E C122 H12F 109.5 . . ?
C13 C12 C11 121.29(14) . . ?
C13 C12 H12 119.4 . . ?
C11 C12 H12 119.4 . . ?
C33 C34 C35 120.32(13) . . ?
C33 C34 H34 119.8 . . ?
C35 C34 H34 119.8 . . ?
C421 C423 H42A 109.5 . . ?
C421 C423 H42B 109.5 . . ?
H42A C423 H42B 109.5 . . ?
C421 C423 H42C 109.5 . . ?
H42A C423 H42C 109.5 . . ?
H42B C423 H42C 109.5 . . ?
C15 C16 C11 120.23(13) . . ?
C15 C16 P1 125.40(11) . . ?
C11 C16 P1 114.32(10) . . ?
C44 C45 C46 121.44(15) . . ?
C44 C45 H45 119.3 . . ?
C46 C45 H45 119.3 . . ?
N3 C1N3 H1N4 109.5 . . ?
N3 C1N3 H1N5 109.5 . . ?
H1N4 C1N3 H1N5 109.5 . . ?
N3 C1N3 H1N6 109.5 . . ?
H1N4 C1N3 H1N6 109.5 . . ?
H1N5 C1N3 H1N6 109.5 . . ?
C56 C51 C52 119.97(14) . . ?
C56 C51 P5 116.01(11) . . ?
C52 C51 P5 124.02(13) . . ?
C512 C511 C513 109.58(17) . . ?
C512 C511 P5 108.58(13) . . ?
C513 C511 P5 118.64(14) . . ?
C512 C511 H511 106.5 . . ?
C513 C511 H511 106.5 . . ?
P5 C511 H511 106.5 . . ?
C42 C41 C46 120.56(13) . . ?
C42 C41 P4 124.59(12) . . ?
C46 C41 P4 114.31(10) . . ?
C111 C112 H11D 109.5 . . ?
C111 C112 H11E 109.5 . . ?
H11D C112 H11E 109.5 . . ?
C111 C112 H11F 109.5 . . ?
H11D C112 H11F 109.5 . . ?
H11E C112 H11F 109.5 . . ?
C312 C311 P3 112.11(10) . . ?
C312 C311 H31G 109.2 . . ?
P3 C311 H31G 109.2 . . ?
C312 C311 H31H 109.2 . . ?
P3 C311 H31H 109.2 . . ?
H31G C311 H31H 107.9 . . ?
N5 N4 Fe2 178.66(13) . . ?
C33 C32 C31 120.20(14) . . ?
C33 C32 H32 119.9 . . ?
C31 C32 H32 119.9 . . ?
C63 C62 C61 119.98(15) . . ?
C63 C62 H62 120.0 . . ?
C61 C62 H62 120.0 . . ?
C21 C26 C25 118.64(14) . . ?
C21 C26 Si1 113.94(11) . . ?
C25 C26 Si1 127.24(12) . . ?
C511 C513 H51A 109.5 . . ?
C511 C513 H51B 109.5 . . ?
H51A C513 H51B 109.5 . . ?
C511 C513 H51C 109.5 . . ?
H51A C513 H51C 109.5 . . ?
H51B C513 H51C 109.5 . . ?
C23 C22 C21 120.38(17) . . ?
C23 C22 H22 119.8 . . ?
C21 C22 H22 119.8 . . ?
C53 C52 C51 120.15(16) . . ?
C53 C52 H52 119.9 . . ?
C51 C52 H52 119.9 . . ?
C411 C412 H41D 109.5 . . ?
C411 C412 H41E 109.5 . . ?
H41D C412 H41E 109.5 . . ?
C411 C412 H41F 109.5 . . ?
H41D C412 H41F 109.5 . . ?
H41E C412 H41F 109.5 . . ?
C612 C611 P6 110.11(11) . . ?
C612 C611 H61E 109.6 . . ?
P6 C611 H61E 109.6 . . ?
C612 C611 H61F 109.6 . . ?
P6 C611 H61F 109.6 . . ?
H61E C611 H61F 108.2 . . ?
C421 C422 H42D 109.5 . . ?
C421 C422 H42E 109.5 . . ?
H42D C422 H42E 109.5 . . ?
C421 C422 H42F 109.5 . . ?
H42D C422 H42F 109.5 . . ?
H42E C422 H42F 109.5 . . ?
C112 C111 C113 108.49(12) . . ?
C112 C111 P1 111.45(10) . . ?
C113 C111 P1 116.26(10) . . ?
C112 C111 H111 106.7 . . ?
C113 C111 H111 106.7 . . ?
P1 C111 H111 106.7 . . ?
N6 C612 C611 111.89(13) . . ?
N6 C612 H61G 109.2 . . ?
C611 C612 H61G 109.2 . . ?
N6 C612 H61H 109.2 . . ?
C611 C612 H61H 109.2 . . ?
H61G C612 H61H 107.9 . . ?
C413 C411 C412 108.34(13) . . ?
C413 C411 P4 116.67(11) . . ?
C412 C411 P4 110.27(10) . . ?
C413 C411 H411 107.0 . . ?
C412 C411 H411 107.0 . . ?
P4 C411 H411 107.0 . . ?
C511 C512 H51D 109.5 . . ?
C511 C512 H51E 109.5 . . ?
H51D C512 H51E 109.5 . . ?
C511 C512 H51F 109.5 . . ?
H51D C512 H51F 109.5 . . ?
H51E C512 H51F 109.5 . . ?
C523 C521 C522 109.69(17) . . ?
C523 C521 P5 113.69(13) . . ?
C522 C521 P5 112.23(13) . . ?
C523 C521 H521 106.9 . . ?
C522 C521 H521 106.9 . . ?
P5 C521 H521 106.9 . . ?
C521 C522 H52A 109.5 . . ?
C521 C522 H52B 109.5 . . ?
H52A C522 H52B 109.5 . . ?
C521 C522 H52C 109.5 . . ?
H52A C522 H52C 109.5 . . ?
H52B C522 H52C 109.5 . . ?
C521 C523 H52D 109.5 . . ?
C521 C523 H52E 109.5 . . ?
H52D C523 H52E 109.5 . . ?
C521 C523 H52F 109.5 . . ?
H52D C523 H52F 109.5 . . ?
H52E C523 H52F 109.5 . . ?

_refine_diff_density_max         1.789
_refine_diff_density_min         -0.982
_refine_diff_density_rms         0.066

_shelxl_version_number           2013-3

_shelx_res_file                  
;
TITL p15558_a.res in P-1
REM Old TITL p15558 in P1

REM SHELXT solution in P-1
REM R1 0.199,  Rweak 0.057,  Alpha 0.281,  Orientation as input
REM Formula found by SHELXT:  C57 N33 P2 Fe8

CELL  0.71073  10.4778  17.2329  20.0008   92.885   96.497   98.431
ZERR    2.000   0.0010   0.0017   0.0021    0.004    0.003    0.003
LATT  1
SFAC C H N SI P FE
UNIT 140 212 12 4 12 4
TEMP -173.170
L.S. 10
BOND $H
LIST 4
ACTA
simu
delu
FMAP 2
PLAN 50
OMIT 0 2 0
OMIT 0 -1 2
OMIT 1 1 0
OMIT -1 1 1
OMIT -1 0 2
WGHT    0.035500    3.388600
FVAR       0.11933   0.91629
H2FE  2    0.202726    0.831858    0.293379    11.00000    0.04002
H1FE  2    0.247502    0.683362    0.872312    11.00000    0.04843
FE1   6    0.186650    0.754322    0.322046    11.00000    0.01374    0.01205 =
         0.01512    0.00083    0.00662    0.00113
FE2   6    0.352044    0.748477    0.859367    11.00000    0.01256    0.01174 =
         0.01168    0.00151    0.00070    0.00164
P3    5    0.120831    0.646286    0.374193    11.00000    0.01100    0.01076 =
         0.01419    0.00000    0.00295    0.00226
P4    5    0.435591    0.641143    0.886490    11.00000    0.01631    0.01261 =
         0.01317    0.00140    0.00055    0.00264
P1    5    0.262282    0.848055    0.404316    11.00000    0.01142    0.01135 =
         0.01870    0.00334    0.00370    0.00266
P6    5    0.508615    0.824019    0.815435    11.00000    0.01390    0.01279 =
         0.01608    0.00148    0.00149    0.00073
SI2   4    0.310150    0.684802    0.756393    11.00000    0.01299    0.01256 =
         0.01149    0.00149    0.00063    0.00093
P5    5    0.167101    0.793342    0.828837    11.00000    0.01435    0.01850 =
         0.01636    0.00011    0.00058    0.00399
SI1   4   -0.005732    0.788451    0.341939    11.00000    0.01242    0.01152 =
         0.01524    0.00099    0.00385    0.00182
PART 1
P2    5    0.090452    0.738144    0.214427    21.00000    0.01603    0.01936 =
         0.01118    0.00194    0.00336    0.00224

PART 2
P7    5    0.133940    0.774917    0.224961   -21.00000    0.01920    0.03389 =
         0.02276    0.00704    0.00833    0.00043
PART 0
C222  1    0.163675    0.594514    0.172062    11.00000    0.05544    0.04220 =
         0.02475   -0.00462    0.00740    0.01935
AFIX 137
H22D  2    0.136265    0.537448    0.167003    11.00000   -1.50000
H22E  2    0.221311    0.608426    0.214393    11.00000   -1.50000
H22F  2    0.210085    0.611294    0.134118    11.00000   -1.50000
AFIX   0
C213  1    0.320362    0.784283    0.154344    11.00000    0.02922    0.07722 =
         0.02825    0.01527    0.01398    0.00433
AFIX 137
H21A  2    0.358356    0.810151    0.117105    11.00000   -1.50000
H21B  2    0.327271    0.728169    0.150616    11.00000   -1.50000
H21C  2    0.367195    0.808120    0.197388    11.00000   -1.50000
AFIX   0

C212  1    0.166889    0.881925    0.157481    11.00000    0.03258    0.04298 =
         0.05190    0.02437    0.00113   -0.00594
AFIX 137
H21D  2    0.207506    0.904338    0.202176    11.00000   -1.50000
H21E  2    0.075207    0.888859    0.151660    11.00000   -1.50000
H21F  2    0.211673    0.908760    0.122706    11.00000   -1.50000
AFIX   0
C223  1   -0.035290    0.623862    0.103182    11.00000    0.05407    0.04091 =
         0.02491   -0.00773   -0.00324    0.00416
AFIX 137
H22A  2    0.010656    0.655767    0.071558    11.00000   -1.50000
H22B  2   -0.120364    0.640139    0.106150    11.00000   -1.50000
H22C  2   -0.047239    0.568278    0.087193    11.00000   -1.50000
AFIX   0
C211  1    0.176685    0.794323    0.151088    11.00000    0.02674    0.05197 =
         0.01954    0.01186    0.00485    0.00031
AFIX  13
H211  2    0.133324    0.773191    0.105343    11.00000   -1.20000
AFIX   0
C221  1    0.044707    0.635456    0.173104    11.00000    0.04150    0.02866 =
         0.01837   -0.00411    0.00064    0.00590
AFIX  13
H221  2   -0.010706    0.605691    0.203723    11.00000   -1.20000
AFIX   0
C65   1    0.433015    0.703825    0.631194    11.00000    0.02047    0.02028 =
         0.01548    0.00206    0.00277    0.00777
AFIX  43
H65   2    0.375462    0.658516    0.611781    11.00000   -1.20000
AFIX   0
C613  1    0.566127    0.963326    0.896845    11.00000    0.02724    0.01403 =
         0.02894   -0.00037    0.00353    0.00194
AFIX  23
H61A  2    0.566998    1.020912    0.900461    11.00000   -1.20000
H61B  2    0.500319    0.939242    0.924536    11.00000   -1.20000
AFIX   0
C43   1    0.317472    0.418194    0.793243    11.00000    0.03019    0.01282 =
         0.03000    0.00073   -0.00102    0.00107
AFIX  43
H43   2    0.315404    0.364812    0.803455    11.00000   -1.20000
AFIX   0
C14   1    0.096115    1.051046    0.429431    11.00000    0.02553    0.01213 =
         0.02473    0.00017    0.00359    0.00444
AFIX  43
H14   2    0.121010    1.104648    0.445235    11.00000   -1.20000
AFIX   0
C15   1    0.189141    1.001095    0.428702    11.00000    0.01818    0.01235 =
         0.02591    0.00184    0.00123    0.00210
AFIX  43
H15   2    0.277580    1.020591    0.444417    11.00000   -1.20000
AFIX   0
N5    3    0.395498    0.831570    0.992304    11.00000    0.02998    0.02322 =
         0.02398    0.00424    0.00483    0.00801
C312  1    0.339101    0.585970    0.433296    11.00000    0.01446    0.02287 =
         0.02327    0.00609    0.00119    0.00518
AFIX  23
H31A  2    0.390582    0.622000    0.405883    11.00000   -1.20000
H31B  2    0.394991    0.579747    0.475420    11.00000   -1.20000
AFIX   0
C35   1   -0.212437    0.720892    0.420408    11.00000    0.01441    0.01771 =
         0.02304   -0.00041    0.00640    0.00390
AFIX  43
H35   2   -0.251463    0.766873    0.414507    11.00000   -1.20000
AFIX   0
C55   1    0.079522    0.655830    0.653668    11.00000    0.02233    0.01983 =
         0.01736    0.00156   -0.00305    0.00125
AFIX  43
H55   2    0.123689    0.622505    0.628330    11.00000   -1.20000
AFIX   0
C56   1    0.142112    0.693737    0.714744    11.00000    0.01535    0.01622 =
         0.01548    0.00412   -0.00049    0.00011
C54   1   -0.046114    0.666156    0.629518    11.00000    0.02525    0.02524 =
         0.02300    0.00166   -0.00927    0.00062
AFIX  43
H54   2   -0.087366    0.639975    0.588043    11.00000   -1.20000
AFIX   0
C1N6  1    0.724428    0.978815    0.994245    11.00000    0.05456    0.02812 =
         0.03694   -0.01111   -0.01493    0.00609
AFIX  33
H1N1  2    0.716657    1.034843    0.996457    11.00000   -1.50000
H1N2  2    0.813433    0.972320    1.011231    11.00000   -1.50000
H1N3  2    0.663580    0.950957    1.021927    11.00000   -1.50000
AFIX   0

C66   1    0.427000    0.730526    0.698147    11.00000    0.01470    0.01652 =
         0.01514    0.00474    0.00203    0.00522
C13   1   -0.032909    1.022195    0.406999    11.00000    0.02331    0.01694 =
         0.02246    0.00183    0.00442    0.01068
AFIX  43
H13   2   -0.096646    1.056074    0.407636    11.00000   -1.20000
AFIX   0
C63   1    0.605597    0.809639    0.620428    11.00000    0.02207    0.02752 =
         0.02492    0.01190    0.01179    0.00939
AFIX  43
H63   2    0.665581    0.836441    0.593995    11.00000   -1.20000
AFIX   0
C314  1    0.101124    0.545859    0.333633    11.00000    0.01746    0.01256 =
         0.01838   -0.00067    0.00369    0.00258
AFIX  23
H31C  2    0.047027    0.509448    0.359610    11.00000   -1.20000
H31D  2    0.054758    0.545139    0.287589    11.00000   -1.20000
AFIX   0
C113  1    0.349605    0.900714    0.544826    11.00000    0.02015    0.01836 =
         0.02353   -0.00195   -0.00172    0.00003
AFIX 137
H11A  2    0.300095    0.944560    0.539973    11.00000   -1.50000
H11B  2    0.437808    0.916971    0.533598    11.00000   -1.50000
H11C  2    0.353932    0.885396    0.591460    11.00000   -1.50000
AFIX   0
C42   1    0.356198    0.477983    0.843850    11.00000    0.02628    0.01436 =
         0.02266    0.00360    0.00095    0.00130
AFIX  43
H42   2    0.380845    0.465391    0.888713    11.00000   -1.20000
AFIX   0
C23   1   -0.254940    0.806699    0.135448    11.00000    0.02608    0.04160 =
         0.02613    0.00364   -0.00991   -0.00006
AFIX  43
H23   2   -0.299235    0.813985    0.092631    11.00000   -1.20000
AFIX   0
C61   1    0.513045    0.797877    0.725480    11.00000    0.01507    0.01609 =
         0.01791    0.00433    0.00303    0.00398
C24   1   -0.312200    0.819250    0.193423    11.00000    0.01850    0.04502 =
         0.03439    0.00089   -0.00679    0.00437
AFIX  43
H24   2   -0.396805    0.833472    0.190284    11.00000   -1.20000
AFIX   0
C123  1    0.433472    0.939623    0.328828    11.00000    0.02333    0.02561 =
         0.03254    0.00820    0.01066   -0.00354
AFIX 137
H12A  2    0.513808    0.977161    0.330372    11.00000   -1.50000
H12B  2    0.358591    0.966159    0.316210    11.00000   -1.50000
H12C  2    0.434244    0.896159    0.295411    11.00000   -1.50000
AFIX   0
C33   1   -0.217218    0.592455    0.463415    11.00000    0.01784    0.02140 =
         0.01737    0.00167    0.00572   -0.00338
AFIX  43
H33   2   -0.259374    0.550665    0.486004    11.00000   -1.20000
AFIX   0
C44   1    0.281749    0.436796    0.727579    11.00000    0.02962    0.01614 =
         0.02743   -0.00597   -0.00388    0.00221
AFIX  43
H44   2    0.258383    0.396230    0.692499    11.00000   -1.20000
AFIX   0
C413  1    0.658857    0.560104    0.915801    11.00000    0.02280    0.02196 =
         0.03498    0.00928    0.00244    0.00902
AFIX 137
H41A  2    0.606794    0.510935    0.895475    11.00000   -1.50000
H41B  2    0.650313    0.564925    0.964064    11.00000   -1.50000
H41C  2    0.750317    0.559885    0.909735    11.00000   -1.50000
AFIX   0
C25   1   -0.245475    0.810970    0.256188    11.00000    0.01762    0.03324 =
         0.02609   -0.00172   -0.00087    0.00256
AFIX  43
H25   2   -0.285167    0.819553    0.295774    11.00000   -1.20000
AFIX   0
C53   1   -0.110950    0.714789    0.666178    11.00000    0.02068    0.03592 =
         0.03148    0.00153   -0.01081    0.00800
AFIX  43
H53   2   -0.197224    0.721420    0.650026    11.00000   -1.20000
AFIX   0
C64   1    0.521940    0.742729    0.592940    11.00000    0.02534    0.02765 =
         0.01765    0.00610    0.00804    0.01294
AFIX  43
H64   2    0.525517    0.723536    0.547931    11.00000   -1.20000
AFIX   0

C11   1    0.022040    0.892842    0.381518    11.00000    0.01478    0.01288 =
         0.01575    0.00285    0.00345    0.00393
N6    3    0.693987    0.946450    0.924240    11.00000    0.02845    0.01810 =
         0.02914   -0.00337   -0.00535    0.00009
C421  1    0.413285    0.607152    0.971765    11.00000    0.02891    0.01938 =
         0.01444    0.00444    0.00259    0.00788
AFIX  13
H421  2    0.438142    0.553343    0.973010    11.00000   -1.20000
AFIX   0
C614  1    0.525945    0.932820    0.823285    11.00000    0.02035    0.01356 =
         0.02591    0.00327    0.00210    0.00149
AFIX  23
H61C  2    0.592344    0.955410    0.795278    11.00000   -1.20000
H61D  2    0.442315    0.949601    0.806658    11.00000   -1.20000
AFIX   0
C313  1    0.231381    0.516803    0.329298    11.00000    0.02287    0.01676 =
         0.02056    0.00152    0.00681    0.00862
AFIX  23
H31E  2    0.215829    0.464991    0.303602    11.00000   -1.20000
H31F  2    0.286449    0.553977    0.304397    11.00000   -1.20000
AFIX   0
C36   1   -0.093976    0.715650    0.395364    11.00000    0.01238    0.01318 =
         0.01475   -0.00059    0.00310    0.00097
C46   1    0.317282    0.576220    0.763539    11.00000    0.01447    0.01384 =
         0.01601    0.00022    0.00133    0.00087
C21   1   -0.065815    0.773936    0.203000    11.00000    0.02015    0.01947 =
         0.01804    0.00414    0.00144    0.00098
C121  1    0.423775    0.907535    0.398095    11.00000    0.01384    0.01657 =
         0.02777    0.00361    0.00475    0.00062
AFIX  13
H121  2    0.433570    0.953964    0.431350    11.00000   -1.20000
AFIX   0
C31   1   -0.037339    0.647665    0.405877    11.00000    0.01138    0.01355 =
         0.01319   -0.00080    0.00237    0.00071
N3    3    0.300693    0.509489    0.395939    11.00000    0.02257    0.02022 =
         0.02268    0.00443    0.00559    0.01260
N1    3    0.344969    0.726433    0.304967    11.00000    0.03805    0.01571 =
         0.01768    0.00124    0.01295   -0.00081

C122  1    0.536387    0.862358    0.418133    11.00000    0.01355    0.02605 =
         0.03724    0.00282    0.00446    0.00302
AFIX 137
H12D  2    0.531977    0.817141    0.385762    11.00000   -1.50000
H12E  2    0.529907    0.843929    0.463365    11.00000   -1.50000
H12F  2    0.619226    0.897141    0.418075    11.00000   -1.50000
AFIX   0
C12   1   -0.069412    0.944026    0.383610    11.00000    0.01582    0.01773 =
         0.02005    0.00196    0.00293    0.00566
AFIX  43
H12   2   -0.158339    0.924937    0.368725    11.00000   -1.20000
AFIX   0
C34   1   -0.273508    0.659801    0.453717    11.00000    0.01504    0.02538 =
         0.02116   -0.00010    0.00906    0.00100
AFIX  43
H34   2   -0.354141    0.664113    0.469934    11.00000   -1.20000
AFIX   0
C423  1    0.501934    0.658906    1.027942    11.00000    0.04736    0.02528 =
         0.01768    0.00101   -0.00580    0.01269
AFIX 137
H42A  2    0.477918    0.711771    1.029570    11.00000   -1.50000
H42B  2    0.592508    0.662074    1.018949    11.00000   -1.50000
H42C  2    0.492160    0.636026    1.071293    11.00000   -1.50000
AFIX   0
C16   1    0.152755    0.922152    0.404865    11.00000    0.01456    0.01148 =
         0.01867    0.00304    0.00317    0.00300
C45   1    0.280260    0.514902    0.713303    11.00000    0.02335    0.01917 =
         0.01814   -0.00211   -0.00192    0.00315
AFIX  43
H45   2    0.253548    0.526879    0.668506    11.00000   -1.20000
AFIX   0
C1N3  1    0.415141    0.472247    0.388011    11.00000    0.03438    0.04415 =
         0.03547    0.00764    0.00850    0.02827
AFIX  33
H1N4  2    0.388262    0.420942    0.363085    11.00000   -1.50000
H1N5  2    0.459610    0.465104    0.432570    11.00000   -1.50000
H1N6  2    0.474337    0.505707    0.363059    11.00000   -1.50000
AFIX   0
C51   1    0.076738    0.743853    0.750759    11.00000    0.01689    0.02130 =
         0.01765    0.00127   -0.00250    0.00359
C511  1    0.174749    0.900145    0.812673    11.00000    0.02131    0.01969 =
         0.04198    0.00245    0.00121    0.00776
AFIX  13
H511  2    0.247755    0.929218    0.845126    11.00000   -1.20000
AFIX   0
C41   1    0.359057    0.556720    0.829018    11.00000    0.01825    0.01298 =
         0.01626    0.00022    0.00167    0.00106
C112  1    0.151505    0.799517    0.521031    11.00000    0.01794    0.01566 =
         0.01597   -0.00122    0.00328    0.00035
AFIX 137
H11D  2    0.165846    0.787478    0.568412    11.00000   -1.50000
H11E  2    0.110976    0.751704    0.493546    11.00000   -1.50000
H11F  2    0.094210    0.839569    0.516530    11.00000   -1.50000
AFIX   0
C311  1    0.221429    0.622023    0.450686    11.00000    0.01596    0.01572 =
         0.01700    0.00131    0.00048    0.00309
AFIX  23
H31G  2    0.251515    0.670486    0.480381    11.00000   -1.20000
H31H  2    0.167323    0.584602    0.475829    11.00000   -1.20000
AFIX   0
N4    3    0.379149    0.799727    0.943010    11.00000    0.01719    0.01831 =
         0.02096    0.00632    0.00166    0.00354
C32   1   -0.098796    0.586501    0.439887    11.00000    0.01689    0.01457 =
         0.01548    0.00162    0.00252    0.00056
AFIX  43
H32   2   -0.059522    0.540798    0.446919    11.00000   -1.20000
AFIX   0
C62   1    0.601735    0.837396    0.686379    11.00000    0.01794    0.01930 =
         0.02546    0.00764    0.00533    0.00306
AFIX  43
H62   2    0.659075    0.883125    0.705077    11.00000   -1.20000
AFIX   0

C26   1   -0.119920    0.790046    0.261915    11.00000    0.01696    0.01507 =
         0.01914    0.00107    0.00082   -0.00014
C513  1    0.055043    0.939980    0.821516    11.00000    0.03126    0.02743 =
         0.09222    0.00483    0.00992    0.01546
AFIX 137
H51A  2    0.076002    0.996374    0.815750    11.00000   -1.50000
H51B  2    0.030082    0.932281    0.866761    11.00000   -1.50000
H51C  2   -0.017220    0.916665    0.787669    11.00000   -1.50000
AFIX   0
C22   1   -0.133208    0.783545    0.139801    11.00000    0.02738    0.03240 =
         0.01833    0.00264   -0.00152   -0.00149
AFIX  43
H22   2   -0.095086    0.774112    0.099855    11.00000   -1.20000
AFIX   0
C52   1   -0.050500    0.753829    0.726335    11.00000    0.02047    0.03493 =
         0.02770   -0.00222   -0.00449    0.01178
AFIX  43
H52   2   -0.095220    0.787397    0.751091    11.00000   -1.20000
AFIX   0

C412  1    0.637635    0.625179    0.807597    11.00000    0.01866    0.02155 =
         0.02536    0.00055    0.00427    0.00488
AFIX 137
H41D  2    0.731697    0.632182    0.805857    11.00000   -1.50000
H41E  2    0.600649    0.666680    0.783886    11.00000   -1.50000
H41F  2    0.597781    0.573729    0.785908    11.00000   -1.50000
AFIX   0
N2    3    0.433199    0.710291    0.296479    11.00000    0.02334    0.02791 =
         0.04343    0.01192   -0.00712   -0.00120
C611  1    0.681315    0.826485    0.849063    11.00000    0.01392    0.01823 =
         0.02414    0.00207    0.00115    0.00141
AFIX  23
H61E  2    0.702631    0.772372    0.848080    11.00000   -1.20000
H61F  2    0.737705    0.857671    0.820439    11.00000   -1.20000
AFIX   0
C422  1    0.270976    0.599508    0.984427    11.00000    0.03328    0.03323 =
         0.02386    0.01267    0.01251    0.01283
AFIX 137
H42D  2    0.259686    0.572787    1.025947    11.00000   -1.50000
H42E  2    0.215991    0.568878    0.946395    11.00000   -1.50000
H42F  2    0.246006    0.651958    0.989058    11.00000   -1.50000
AFIX   0
C111  1    0.282168    0.830508    0.496934    11.00000    0.01445    0.01304 =
         0.01856   -0.00015    0.00034    0.00190
AFIX  13
H111  2    0.337259    0.787993    0.502485    11.00000   -1.20000
AFIX   0
C612  1    0.706629    0.862866    0.921033    11.00000    0.02029    0.01923 =
         0.02526   -0.00037   -0.00296    0.00135
AFIX  23
H61G  2    0.644191    0.834543    0.948399    11.00000   -1.20000
H61H  2    0.795371    0.856729    0.940646    11.00000   -1.20000
AFIX   0
C411  1    0.610603    0.629804    0.881594    11.00000    0.01750    0.01538 =
         0.02170    0.00181    0.00016    0.00429
AFIX  13
H411  2    0.665199    0.678670    0.904004    11.00000   -1.20000
AFIX   0
C512  1    0.213948    0.912037    0.741816    11.00000    0.02942    0.03199 =
         0.04128    0.01840   -0.00624    0.00229
AFIX 137
H51D  2    0.138900    0.893588    0.708050    11.00000   -1.50000
H51E  2    0.284408    0.882105    0.734579    11.00000   -1.50000
H51F  2    0.243565    0.968013    0.737575    11.00000   -1.50000
AFIX   0
C521  1    0.037480    0.776372    0.885954    11.00000    0.01545    0.04056 =
         0.02191    0.00106    0.00239    0.00523
AFIX  13
H521  2   -0.037414    0.801025    0.865964    11.00000   -1.20000
AFIX   0
C522  1   -0.012640    0.689186    0.889579    11.00000    0.01903    0.04958 =
         0.04540    0.01953    0.00523    0.00026
AFIX 137
H52A  2    0.057208    0.663223    0.910774    11.00000   -1.50000
H52B  2   -0.041553    0.665108    0.843916    11.00000   -1.50000
H52C  2   -0.085776    0.683211    0.916374    11.00000   -1.50000
AFIX   0
C523  1    0.078204    0.814732    0.956990    11.00000    0.02558    0.07941 =
         0.02567   -0.00855    0.00486    0.01049
AFIX 137
H52D  2    0.002696    0.810172    0.982117    11.00000   -1.50000
H52E  2    0.112577    0.870400    0.954432    11.00000   -1.50000
H52F  2    0.145524    0.788290    0.980093    11.00000   -1.50000

AFIX   0
HKLF 4

REM  p15558_a.res in P-1
REM R1 =  0.0358 for   18453 Fo > 4sig(Fo)  and  0.0458 for all   21650 data
REM    809 parameters refined using    831 restraints

END

WGHT      0.0354      3.3979

REM Highest difference peak  1.789,  deepest hole -0.982,  1-sigma level  0.066
Q1    1   0.4121  0.7257  0.3279  11.00000  0.05    1.79
Q2    1   0.2349  0.7515  0.3481  11.00000  0.05    1.55
Q3    1   0.2097  0.8745  0.2006  11.00000  0.05    0.76
Q4    1   0.1534  0.9393  0.2377  11.00000  0.05    0.74
Q5    1   0.3063  0.6329  0.8990  11.00000  0.05    0.74
Q6    1   0.4648  0.7234  0.2894  11.00000  0.05    0.68
Q7    1   0.4625  0.6985  0.3012  11.00000  0.05    0.65
Q8    1   0.3323  0.8114  0.9703  11.00000  0.05    0.64
Q9    1   0.4250  0.6887  0.2875  11.00000  0.05    0.63
Q10   1   0.1674  0.7078  0.1581  11.00000  0.05    0.63
Q11   1   0.2908  0.7622  0.8740  11.00000  0.05    0.60
Q12   1   0.1157  0.6266  0.1654  11.00000  0.05    0.55
Q13   1   0.2912  0.8599  0.4354  11.00000  0.05    0.54
Q14   1   0.3185  0.7304  0.3228  11.00000  0.05    0.49
Q15   1   0.4470  0.8464  0.8206  11.00000  0.05    0.47
Q16   1   0.1387  1.0246  0.4268  11.00000  0.05    0.47
Q17   1   0.1626  0.8877  0.1134  11.00000  0.05    0.45
Q18   1   0.5134  0.8099  0.7595  11.00000  0.05    0.42
Q19   1  -0.1599  0.5915  0.4491  11.00000  0.05    0.42
Q20   1   0.1232  0.7283  0.2783  11.00000  0.05    0.41
Q21   1  -0.2490  0.6863  0.4308  11.00000  0.05    0.41
Q22   1   0.0839  0.9049  0.4009  11.00000  0.05    0.41
Q23   1   0.5727  0.7718  0.6141  11.00000  0.05    0.40
Q24   1  -0.2177  0.7718  0.1418  11.00000  0.05    0.40
Q25   1   0.3581  0.5167  0.8317  11.00000  0.05    0.39
Q26   1  -0.0579  0.6201  0.4265  11.00000  0.05    0.39
Q27   1   0.2043  0.6863  0.7232  11.00000  0.05    0.38
Q28   1  -0.0212  0.9183  0.3828  11.00000  0.05    0.38
Q29   1  -0.0785  0.6763  0.3947  11.00000  0.05    0.38
Q30   1   0.6120  0.8177  0.6575  11.00000  0.05    0.38
Q31   1   0.0111  0.8517  0.3703  11.00000  0.05    0.37
Q32   1  -0.0727  0.7849  0.2961  11.00000  0.05    0.37
Q33   1   0.1670  0.5341  0.3293  11.00000  0.05    0.37
Q34   1   0.5199  0.6376  0.8828  11.00000  0.05    0.37
Q35   1   0.0214  0.7450  0.7398  11.00000  0.05    0.37
Q36   1   0.4762  0.7628  0.7096  11.00000  0.05    0.37
Q37   1   0.2963  0.5491  0.7403  11.00000  0.05    0.37
Q38   1   0.0036  0.7655  0.2147  11.00000  0.05    0.37
Q39   1   0.4399  0.7249  0.6639  11.00000  0.05    0.37
Q40   1   0.3346  0.7500  0.3113  11.00000  0.05    0.36
Q41   1   0.2964  0.4260  0.7598  11.00000  0.05    0.35
Q42   1   0.1174  0.6768  0.6860  11.00000  0.05    0.35
Q43   1  -0.0441  0.9831  0.3958  11.00000  0.05    0.35
Q44   1   0.2186  0.8136  0.5037  11.00000  0.05    0.35
Q45   1  -0.1392  0.7215  0.4113  11.00000  0.05    0.35
Q46   1   0.1876  0.9023  0.7778  11.00000  0.05    0.35
Q47   1   0.1696  0.9584  0.4168  11.00000  0.05    0.34
Q48   1   0.3312  0.5596  0.7928  11.00000  0.05    0.34
Q49   1   0.1264  0.7242  0.8613  11.00000  0.05    0.34
Q50   1   0.5563  0.8135  0.7066  11.00000  0.05    0.34
;
_shelx_res_checksum              25239

# start Validation Reply Form
_vrf_PLAT910_p15558_2            
;
PROBLEM: Missing # of FCF Reflection(s) Below Th(Min) ...         12 Report
RESPONSE: These reflections are likely obscured by the beamstop.  
Nevertheless the data completeness is 99.5%.
;
# end Validation Reply Form
_chemical_properties_physical    ', Air-sensitive,Moisture-sensitive'
####################################################################### 
# 
# This file contains crystal structure data downloaded from the 
# Cambridge Structural Database (CSD) hosted by the Cambridge 
# Crystallographic Data Centre (CCDC).
# 
# Full information about CCDC data access policies and citation 
# guidelines are available at http://www.ccdc.cam.ac.uk/access/V1 
# 
# Audit and citation data items may have been added by the CCDC. 
# Please retain this information to preserve the provenance of 
# this file and to allow appropriate attribution of the data. 
# 
#######################################################################

data_a14133_final
_database_code_depnum_ccdc_archive 'CCDC 1511365'
_audit_update_record             
;
2016-10-24 deposited with the CCDC.
2016-12-08 downloaded from the CCDC.
;

_audit_creation_method           SHELXL-2013
_chemical_name_systematic        {]SiP(iPr)2P(NMe)]FeN2H4}{BArF4}
_chemical_name_common            'Compound 4'
_chemical_melting_point          ?
_chemical_formula_moiety         ?
_chemical_formula_sum            'C73 H82 B F24 Fe N3 O1.50 P3 Si'
_chemical_formula_weight         1669.07

loop_
_atom_type_symbol
_atom_type_description
_atom_type_scat_dispersion_real
_atom_type_scat_dispersion_imag
_atom_type_scat_source
C C 0.0033 0.0016 'International Tables Vol C Tables 4.2.6.8 and 6.1.1.4'
H H 0.0000 0.0000 'International Tables Vol C Tables 4.2.6.8 and 6.1.1.4'
B B 0.0013 0.0007 'International Tables Vol C Tables 4.2.6.8 and 6.1.1.4'
N N 0.0061 0.0033 'International Tables Vol C Tables 4.2.6.8 and 6.1.1.4'
F F 0.0171 0.0103 'International Tables Vol C Tables 4.2.6.8 and 6.1.1.4'
Si Si 0.0817 0.0704 'International Tables Vol C Tables 4.2.6.8 and 6.1.1.4'
P P 0.1023 0.0942 'International Tables Vol C Tables 4.2.6.8 and 6.1.1.4'
Fe Fe 0.3463 0.8444 'International Tables Vol C Tables 4.2.6.8 and 6.1.1.4'
O O 0.0106 0.0060 'International Tables Vol C Tables 4.2.6.8 and 6.1.1.4'

_space_group_crystal_system      triclinic
_space_group_IT_number           2
_space_group_name_H-M_alt        'P -1'
_space_group_name_Hall           '-P 1'

_shelx_space_group_comment       
;
The symmetry employed for this shelxl refinement is uniquely defined
by the following loop, which should always be used as a source of
symmetry information in preference to the above space-group names.
They are only intended as comments.
;

loop_
_space_group_symop_operation_xyz
'x, y, z'
'-x, -y, -z'

_cell_length_a                   12.6269(13)
_cell_length_b                   16.1557(17)
_cell_length_c                   20.397(2)
_cell_angle_alpha                86.951(5)
_cell_angle_beta                 77.672(5)
_cell_angle_gamma                72.605(5)
_cell_volume                     3878.7(7)
_cell_formula_units_Z            2
_cell_measurement_temperature    100(2)
_cell_measurement_reflns_used    9140
_cell_measurement_theta_min      2.27
_cell_measurement_theta_max      32.61

_exptl_crystal_description       block
_exptl_crystal_colour            orange
_exptl_crystal_density_meas      ?
_exptl_crystal_density_method    ?
_exptl_crystal_density_diffrn    1.429
_exptl_crystal_F_000             1718
_exptl_transmission_factor_min   ?
_exptl_transmission_factor_max   ?
_exptl_crystal_size_max          ?
_exptl_crystal_size_mid          ?
_exptl_crystal_size_min          ?
_exptl_absorpt_coefficient_mu    0.375
_shelx_estimated_absorpt_T_min   ?
_shelx_estimated_absorpt_T_max   ?
_exptl_absorpt_correction_type   multi-scan
_exptl_absorpt_correction_T_min  0.6853
_exptl_absorpt_correction_T_max  0.7465
_exptl_absorpt_process_details   ?

_exptl_special_details           
;
 ?
;

_diffrn_ambient_temperature      100(2)
_diffrn_radiation_wavelength     0.71073
_diffrn_radiation_type           MoK\a
_diffrn_source                   ?
_diffrn_measurement_device_type  'Bruker APEX-II CCD'
_diffrn_measurement_method       '\f and \w scans'
_diffrn_detector_area_resol_mean ?
_diffrn_reflns_number            247472
_diffrn_reflns_av_unetI/netI     0.0287
_diffrn_reflns_av_R_equivalents  0.0480
_diffrn_reflns_limit_h_min       -19
_diffrn_reflns_limit_h_max       19
_diffrn_reflns_limit_k_min       -24
_diffrn_reflns_limit_k_max       24
_diffrn_reflns_limit_l_min       -31
_diffrn_reflns_limit_l_max       31
_diffrn_reflns_theta_min         1.321
_diffrn_reflns_theta_max         33.280
_diffrn_reflns_theta_full        25.242
_diffrn_measured_fraction_theta_max 0.996
_diffrn_measured_fraction_theta_full 0.999
_diffrn_reflns_Laue_measured_fraction_max 0.996
_diffrn_reflns_Laue_measured_fraction_full 0.999
_diffrn_reflns_point_group_measured_fraction_max 0.996
_diffrn_reflns_point_group_measured_fraction_full 0.999
_reflns_number_total             29765
_reflns_number_gt                23231
_reflns_threshold_expression     'I > 2\s(I)'
_reflns_Friedel_coverage         0.000
_reflns_Friedel_fraction_max     .
_reflns_Friedel_fraction_full    .

_reflns_special_details          
;
 Reflections were merged by SHELXL according to the crystal
 class for the calculation of statistics and refinement.
 
 _reflns_Friedel_fraction is defined as the number of unique
 Friedel pairs measured divided by the number that would be
 possible theoretically, ignoring centric projections and
 systematic absences.
;

_computing_data_collection       ?
_computing_cell_refinement       ?
_computing_data_reduction        ?
_computing_structure_solution    ?
_computing_structure_refinement  'SHELXL-2013 (Sheldrick, 2013)'
_computing_molecular_graphics    ?
_computing_publication_material  ?

_refine_special_details          
;
 ?
;
_refine_ls_structure_factor_coef Fsqd
_refine_ls_matrix_type           full
_refine_ls_weighting_scheme      calc
_refine_ls_weighting_details     
'w=1/[\s^2^(Fo^2^)+(0.0996P)^2^+3.6273P] where P=(Fo^2^+2Fc^2^)/3'
_atom_sites_solution_primary     ?
_atom_sites_solution_secondary   ?
_atom_sites_solution_hydrogens   mixed
_refine_ls_hydrogen_treatment    mixed
_refine_ls_extinction_method     none
_refine_ls_extinction_coef       .
_refine_ls_number_reflns         29765
_refine_ls_number_parameters     1041
_refine_ls_number_restraints     1087
_refine_ls_R_factor_all          0.0743
_refine_ls_R_factor_gt           0.0552
_refine_ls_wR_factor_ref         0.1750
_refine_ls_wR_factor_gt          0.1576
_refine_ls_goodness_of_fit_ref   1.021
_refine_ls_restrained_S_all      1.009
_refine_ls_shift/su_max          0.011
_refine_ls_shift/su_mean         0.000

loop_
_atom_site_label
_atom_site_type_symbol
_atom_site_fract_x
_atom_site_fract_y
_atom_site_fract_z
_atom_site_U_iso_or_equiv
_atom_site_adp_type
_atom_site_occupancy
_atom_site_site_symmetry_order
_atom_site_calc_flag
_atom_site_refinement_flags_posn
_atom_site_refinement_flags_adp
_atom_site_refinement_flags_occupancy
_atom_site_disorder_assembly
_atom_site_disorder_group
Fe1 Fe 0.10154(2) 0.40769(2) 0.20854(2) 0.01370(5) Uani 1 1 d . U . . .
P1 P -0.01907(4) 0.41471(3) 0.13408(2) 0.01601(8) Uani 1 1 d . U . . .
Si1 Si 0.23097(4) 0.36505(3) 0.10948(2) 0.01573(8) Uani 1 1 d . U . . .
P3 P 0.21202(4) 0.27267(3) 0.24105(2) 0.01721(8) Uani 1 1 d . U . . .
P2 P 0.18774(4) 0.52083(3) 0.19561(2) 0.01635(8) Uani 1 1 d . U . . .
F753 F -0.11768(10) 0.44854(9) 0.45623(6) 0.0308(3) Uani 1 1 d . U . . .
F553 F -0.84136(11) 0.27133(9) 0.56420(7) 0.0326(3) Uani 1 1 d . U . . .
F733 F -0.63367(10) 0.53628(8) 0.60281(8) 0.0332(3) Uani 1 1 d . U . . .
F732 F -0.55778(11) 0.58907(9) 0.66803(7) 0.0334(3) Uani 1 1 d . U . . .
F552 F -0.71317(12) 0.32255(11) 0.50579(7) 0.0378(3) Uani 1 1 d . U . . .
F752 F -0.03708(10) 0.36138(9) 0.52558(8) 0.0348(3) Uani 1 1 d . U . . .
F731 F -0.53043(12) 0.61877(8) 0.56292(7) 0.0380(3) Uani 1 1 d . U . . .
F551 F -0.80910(14) 0.38148(9) 0.60033(9) 0.0425(4) Uani 1 1 d . U . . .
F751 F -0.10685(12) 0.49701(11) 0.54966(8) 0.0417(4) Uani 1 1 d . U . . .
F653 F 0.04023(11) 0.12939(11) 0.68791(8) 0.0415(4) Uani 1 1 d . U . . .
F652 F 0.00886(12) 0.12831(12) 0.79531(8) 0.0448(4) Uani 1 1 d . U . . .
F453 F -0.07167(15) -0.09639(9) 0.56851(10) 0.0485(4) Uani 1 1 d . U . . .
F651 F 0.00868(12) 0.01950(9) 0.74018(10) 0.0468(4) Uani 1 1 d . U . . .
F533 F -0.72758(14) 0.03757(11) 0.71924(10) 0.0481(4) Uani 1 1 d . U . . .
N01 N -0.03083(13) 0.44643(10) 0.29091(7) 0.0192(3) Uani 1 1 d . U . . .
F452 F -0.20498(17) -0.12091(10) 0.53322(12) 0.0598(5) Uani 1 1 d . U . . .
F633 F -0.49812(17) 0.28546(15) 0.87905(9) 0.0694(7) Uani 1 1 d . U . . .
F451 F -0.0498(2) -0.12274(11) 0.46490(10) 0.0735(7) Uani 1 1 d . U . . .
F532 F -0.56930(15) 0.01332(14) 0.74783(14) 0.0819(9) Uani 1 1 d . U . . .
N1 N -0.20750(13) 0.54071(11) 0.20821(8) 0.0221(3) Uani 1 1 d . U . . .
F632 F -0.37048(16) 0.20926(17) 0.92687(8) 0.0655(6) Uani 1 1 d . U . . .
C71 C -0.35098(12) 0.32046(10) 0.59996(7) 0.0133(2) Uani 1 1 d . U . . .
C72 C -0.44456(13) 0.39499(10) 0.61185(8) 0.0145(2) Uani 1 1 d . U . . .
H72 H -0.5166 0.3892 0.6331 0.017 Uiso 1 1 calc R U . . .
F531 F -0.7145(2) 0.11719(15) 0.79379(9) 0.0733(7) Uani 1 1 d . U . . .
C55 C -0.67248(13) 0.24659(10) 0.60380(8) 0.0154(3) Uani 1 1 d . U . . .
C76 C -0.24593(13) 0.33473(10) 0.57117(8) 0.0145(2) Uani 1 1 d . U . . .
H76 H -0.1795 0.2865 0.5631 0.017 Uiso 1 1 calc R U . . .
C74 C -0.33149(14) 0.48965(10) 0.56422(8) 0.0165(3) Uani 1 1 d . U . . .
H74 H -0.3253 0.5457 0.5514 0.020 Uiso 1 1 calc R U . . .
F631 F -0.4753(2) 0.15145(18) 0.88795(11) 0.0908(10) Uani 1 1 d . U . . .
C51 C -0.48322(13) 0.20990(10) 0.62935(8) 0.0144(2) Uani 1 1 d . U . . .
N02 N -0.09270(16) 0.38215(13) 0.30989(9) 0.0290(3) Uani 1 1 d . U . . .
C75 C -0.23669(13) 0.41710(11) 0.55423(8) 0.0153(3) Uani 1 1 d . U . . .
C73 C -0.43554(13) 0.47769(10) 0.59351(8) 0.0153(3) Uani 1 1 d . U . . .
C56 C -0.56422(13) 0.25693(10) 0.59314(8) 0.0145(2) Uani 1 1 d . U . . .
H56 H -0.5449 0.2970 0.5604 0.017 Uiso 1 1 calc R U . . .
C52 C -0.51605(14) 0.14818(11) 0.67365(9) 0.0182(3) Uani 1 1 d . U . . .
H52 H -0.4625 0.1121 0.6973 0.022 Uiso 1 1 calc R U . . .
C46 C -0.23010(14) 0.06823(11) 0.56098(9) 0.0185(3) Uani 1 1 d . U . . .
H46 H -0.2347 0.0442 0.6047 0.022 Uiso 1 1 calc R U . . .
C54 C -0.70445(14) 0.18782(11) 0.64976(9) 0.0188(3) Uani 1 1 d . U . . .
H54 H -0.7787 0.1819 0.6574 0.023 Uiso 1 1 calc R U . . .
C45 C -0.17338(16) 0.01388(11) 0.50553(10) 0.0226(3) Uani 1 1 d . U . . .
C62 C -0.37705(14) 0.21203(11) 0.75034(8) 0.0184(3) Uani 1 1 d . U . . .
H62 H -0.4562 0.2371 0.7532 0.022 Uiso 1 1 calc R U . . .
C515 C -0.75824(15) 0.30427(12) 0.56821(9) 0.0213(3) Uani 1 1 d . U . . .
C21 C 0.23970(14) 0.53710(12) 0.10641(8) 0.0190(3) Uani 1 1 d . U . . .
C615 C -0.02325(16) 0.10568(12) 0.74233(10) 0.0235(3) Uani 1 1 d . U . . .
C26 C 0.27151(14) 0.46161(12) 0.06657(8) 0.0178(3) Uani 1 1 d . U . . .
C25 C 0.32533(15) 0.46492(14) -0.00096(9) 0.0231(3) Uani 1 1 d . U . . .
H25 H 0.3487 0.4144 -0.0285 0.028 Uiso 1 1 calc R U . . .
C53 C -0.62412(14) 0.13789(11) 0.68423(9) 0.0198(3) Uani 1 1 d . U . . .
C715 C -0.12450(14) 0.42999(12) 0.52184(9) 0.0192(3) Uani 1 1 d . U . . .
C36 C 0.36159(15) 0.27706(12) 0.12222(8) 0.0199(3) Uani 1 1 d . U . . .
C61 C -0.30531(13) 0.19567(10) 0.68650(8) 0.0147(2) Uani 1 1 d . U . . .
C713 C -0.53878(14) 0.55508(11) 0.60644(9) 0.0199(3) Uani 1 1 d . U . . .
C16 C 0.16967(15) 0.31969(11) 0.04791(8) 0.0195(3) Uani 1 1 d . U . . .
C31 C 0.35087(15) 0.23471(12) 0.18431(9) 0.0215(3) Uani 1 1 d . U . . .
C42 C -0.27145(14) 0.18791(11) 0.48794(8) 0.0178(3) Uani 1 1 d . U . . .
H42 H -0.3050 0.2477 0.4807 0.021 Uiso 1 1 calc R U . . .
C66 C -0.18868(13) 0.16140(10) 0.68615(8) 0.0154(3) Uani 1 1 d . U . . .
H66 H -0.1362 0.1496 0.6443 0.019 Uiso 1 1 calc R U . . .
C63 C -0.33685(15) 0.19305(12) 0.80954(8) 0.0207(3) Uani 1 1 d . U . . .
C65 C -0.14799(14) 0.14429(11) 0.74530(9) 0.0176(3) Uani 1 1 d . U . . .
C41 C -0.28044(13) 0.15707(10) 0.55397(8) 0.0150(3) Uani 1 1 d . U . . .
C43 C -0.21484(16) 0.13339(12) 0.43275(9) 0.0225(3) Uani 1 1 d . U . . .
C321 C 0.24686(16) 0.26556(12) 0.32575(9) 0.0211(3) Uani 1 1 d . U . . .
H321 H 0.2887 0.2037 0.3328 0.025 Uiso 1 1 calc R U . . .
C221 C 0.31809(16) 0.51019(12) 0.22979(9) 0.0218(3) Uani 1 1 d . U . . .
H221 H 0.3008 0.4947 0.2782 0.026 Uiso 1 1 calc R U . . .
C22 C 0.25797(17) 0.61423(13) 0.07861(10) 0.0250(3) Uani 1 1 d . U . . .
H22 H 0.2352 0.6651 0.1057 0.030 Uiso 1 1 calc R U . . .
C11 C 0.05049(15) 0.34348(11) 0.06076(8) 0.0190(3) Uani 1 1 d . U . . .
C44 C -0.16448(17) 0.04582(12) 0.44093(10) 0.0258(4) Uani 1 1 d . U . . .
H44 H -0.1250 0.0088 0.4033 0.031 Uiso 1 1 calc R U . . .
C114 C -0.08006(15) 0.51852(12) 0.09437(9) 0.0213(3) Uani 1 1 d . U . . .
H11A H -0.0227 0.5504 0.0834 0.026 Uiso 1 1 calc R U . . .
H11B H -0.0989 0.5065 0.0518 0.026 Uiso 1 1 calc R U . . .
C211 C 0.09743(16) 0.62968(12) 0.22848(9) 0.0213(3) Uani 1 1 d . U . . .
H211 H 0.1401 0.6724 0.2120 0.026 Uiso 1 1 calc R U . . .
C64 C -0.22169(16) 0.15842(12) 0.80801(9) 0.0214(3) Uani 1 1 d . U . . .
H64 H -0.1939 0.1448 0.8482 0.026 Uiso 1 1 calc R U . . .
C12 C -0.00559(18) 0.31298(13) 0.01973(9) 0.0248(3) Uani 1 1 d . U . . .
H12 H -0.0861 0.3309 0.0278 0.030 Uiso 1 1 calc R U . . .
C24 C 0.34487(17) 0.54101(16) -0.02805(9) 0.0285(4) Uani 1 1 d . U . . .
H24 H 0.3825 0.5418 -0.0736 0.034 Uiso 1 1 calc R U . . .
C223 C 0.41869(16) 0.43664(14) 0.19484(10) 0.0261(4) Uani 1 1 d . U . . .
H22A H 0.4384 0.4499 0.1472 0.039 Uiso 1 1 calc R U . . .
H22B H 0.3983 0.3823 0.1994 0.039 Uiso 1 1 calc R U . . .
H22C H 0.4839 0.4305 0.2155 0.039 Uiso 1 1 calc R U . . .
C113 C -0.18770(15) 0.57581(13) 0.14009(9) 0.0233(3) Uani 1 1 d . U . . .
H11C H -0.1804 0.6348 0.1429 0.028 Uiso 1 1 calc R U . . .
H11D H -0.2540 0.5807 0.1200 0.028 Uiso 1 1 calc R U . . .
C222 C 0.3533(2) 0.59314(15) 0.22639(12) 0.0313(4) Uani 1 1 d . U . . .
H22D H 0.4228 0.5820 0.2438 0.047 Uiso 1 1 calc R U . . .
H22E H 0.2926 0.6387 0.2535 0.047 Uiso 1 1 calc R U . . .
H22F H 0.3670 0.6120 0.1797 0.047 Uiso 1 1 calc R U . . .
C112 C -0.24415(16) 0.46293(15) 0.20727(10) 0.0274(4) Uani 1 1 d . U . . .
H11E H -0.3140 0.4780 0.1890 0.033 Uiso 1 1 calc R U . . .
H11F H -0.2628 0.4430 0.2539 0.033 Uiso 1 1 calc R U . . .
C23 C 0.30968(19) 0.61595(15) 0.01113(10) 0.0292(4) Uani 1 1 d . U . . .
H23 H 0.3209 0.6684 -0.0081 0.035 Uiso 1 1 calc R U . . .
C35 C 0.46614(16) 0.25387(14) 0.07695(10) 0.0266(4) Uani 1 1 d . U . . .
H35 H 0.4738 0.2815 0.0346 0.032 Uiso 1 1 calc R U . . .
C311 C 0.14994(18) 0.18091(12) 0.24349(10) 0.0262(4) Uani 1 1 d . U . . .
H311 H 0.0774 0.1966 0.2779 0.031 Uiso 1 1 calc R U . . .
C111 C -0.15332(16) 0.38838(13) 0.16496(10) 0.0245(3) Uani 1 1 d . U . . .
H11G H -0.1821 0.3760 0.1262 0.029 Uiso 1 1 calc R U . . .
H11H H -0.1390 0.3354 0.1925 0.029 Uiso 1 1 calc R U . . .
C15 C 0.23113(18) 0.26400(13) -0.00652(9) 0.0258(4) Uani 1 1 d . U . . .
H15 H 0.3117 0.2481 -0.0164 0.031 Uiso 1 1 calc R U . . .
C323 C 0.13966(18) 0.29055(14) 0.38112(9) 0.0275(4) Uani 1 1 d . U . . .
H32A H 0.1607 0.2806 0.4251 0.041 Uiso 1 1 calc R U . . .
H32B H 0.0907 0.2551 0.3766 0.041 Uiso 1 1 calc R U . . .
H32C H 0.0989 0.3520 0.3772 0.041 Uiso 1 1 calc R U . . .
C14 C 0.1752(2) 0.23171(14) -0.04629(10) 0.0303(4) Uani 1 1 d . U . . .
H14 H 0.2176 0.1929 -0.0824 0.036 Uiso 1 1 calc R U . . .
C213 C -0.01181(18) 0.65631(13) 0.20195(11) 0.0267(4) Uani 1 1 d . U . . .
H21A H -0.0555 0.6156 0.2179 0.040 Uiso 1 1 calc R U . . .
H21B H 0.0066 0.6555 0.1528 0.040 Uiso 1 1 calc R U . . .
H21C H -0.0568 0.7149 0.2181 0.040 Uiso 1 1 calc R U . . .
C322 C 0.3235(2) 0.32047(17) 0.33284(11) 0.0344(5) Uani 1 1 d . U . . .
H32D H 0.2847 0.3817 0.3264 0.052 Uiso 1 1 calc R U . . .
H32E H 0.3941 0.3021 0.2990 0.052 Uiso 1 1 calc R U . . .
H32F H 0.3410 0.3129 0.3777 0.052 Uiso 1 1 calc R U . . .
C415 C -0.1244(2) -0.08117(13) 0.51722(12) 0.0311(4) Uani 1 1 d . U . . .
C212 C 0.07177(19) 0.63212(14) 0.30537(10) 0.0280(4) Uani 1 1 d . U . . .
H21D H 0.0299 0.6914 0.3213 0.042 Uiso 1 1 calc R U . . .
H21E H 0.1431 0.6132 0.3213 0.042 Uiso 1 1 calc R U . . .
H21F H 0.0259 0.5933 0.3227 0.042 Uiso 1 1 calc R U . . .
C32 C 0.44441(18) 0.17106(14) 0.20051(11) 0.0297(4) Uani 1 1 d . U . . .
H32 H 0.4373 0.1426 0.2425 0.036 Uiso 1 1 calc R U . . .
C613 C -0.41940(19) 0.20852(16) 0.87532(10) 0.0312(4) Uani 1 1 d . U . . .
C513 C -0.65720(18) 0.07598(14) 0.73631(12) 0.0311(4) Uani 1 1 d . U . . .
C1N1 C -0.29552(17) 0.60626(16) 0.25306(11) 0.0313(4) Uani 1 1 d . U . . .
H1Z4 H -0.2712 0.6583 0.2539 0.047 Uiso 1 1 calc R U . . .
H1Z5 H -0.3076 0.5830 0.2985 0.047 Uiso 1 1 calc R U . . .
H1N3 H -0.3665 0.6212 0.2368 0.047 Uiso 1 1 calc R U . . .
C413 C -0.2039(2) 0.17005(15) 0.36336(10) 0.0325(4) Uani 1 1 d . U . . .
C34 C 0.55898(18) 0.19103(16) 0.09303(12) 0.0353(5) Uani 1 1 d . U . . .
H34 H 0.6298 0.1762 0.0621 0.042 Uiso 1 1 calc R U . . .
C13 C 0.0574(2) 0.25615(14) -0.03317(10) 0.0291(4) Uani 1 1 d . U . . .
H13 H 0.0195 0.2340 -0.0604 0.035 Uiso 1 1 calc R U . . .
B1 B -0.35538(14) 0.22102(11) 0.61791(9) 0.0139(3) Uani 1 1 d . U . . .
C33 C 0.54775(19) 0.14985(16) 0.15469(13) 0.0381(5) Uani 1 1 d . U . . .
H33 H 0.6112 0.1068 0.1656 0.046 Uiso 1 1 calc R U . . .
C313 C 0.2219(3) 0.09380(15) 0.26326(14) 0.0418(6) Uani 1 1 d . U . . .
H31A H 0.1799 0.0511 0.2662 0.063 Uiso 1 1 calc R U . . .
H31B H 0.2398 0.0994 0.3069 0.063 Uiso 1 1 calc R U . . .
H31C H 0.2924 0.0746 0.2294 0.063 Uiso 1 1 calc R U . . .
C312 C 0.1193(4) 0.1712(2) 0.17704(18) 0.0627(11) Uani 1 1 d . U . . .
H31D H 0.1871 0.1622 0.1410 0.094 Uiso 1 1 calc R U . . .
H31E H 0.0613 0.2239 0.1683 0.094 Uiso 1 1 calc R U . . .
H31F H 0.0899 0.1213 0.1788 0.094 Uiso 1 1 calc R U . . .
C1S1 C 0.8026(7) -0.0095(4) -0.0233(3) 0.126(2) Uani 1 1 d D U . . .
H1S1 H 0.7196 0.0055 -0.0118 0.189 Uiso 1 1 calc R U . . .
H1S2 H 0.8335 -0.0659 -0.0465 0.189 Uiso 1 1 calc R U . . .
H1S3 H 0.8252 0.0349 -0.0528 0.189 Uiso 1 1 calc R U . . .
C2S1 C 0.8491(7) -0.0142(3) 0.0417(3) 0.110(2) Uani 1 1 d D U . . .
H2S1 H 0.8060 -0.0421 0.0777 0.132 Uiso 1 1 calc R U . . .
H2S2 H 0.9300 -0.0491 0.0334 0.132 Uiso 1 1 calc R U . . .
O1S1 O 0.8376(3) 0.0717(2) 0.06125(19) 0.0909(10) Uani 1 1 d D U . . .
C3S1 C 0.8706(4) 0.0752(3) 0.1228(3) 0.0808(12) Uani 1 1 d D U . . .
H3S1 H 0.9525 0.0448 0.1180 0.097 Uiso 1 1 calc R U . . .
H3S2 H 0.8280 0.0459 0.1580 0.097 Uiso 1 1 calc R U . . .
C4S1 C 0.8475(6) 0.1651(4) 0.1419(4) 0.111(2) Uani 1 1 d D U . . .
H4S1 H 0.8932 0.1929 0.1082 0.166 Uiso 1 1 calc R U . . .
H4S2 H 0.8668 0.1677 0.1857 0.166 Uiso 1 1 calc R U . . .
H4S3 H 0.7668 0.1955 0.1448 0.166 Uiso 1 1 calc R U . . .
C1S2 C -0.5131(7) 0.1390(5) 0.4177(4) 0.0558(15) Uani 0.5 1 d D U P A -1
H1S4 H -0.4649 0.1647 0.4366 0.084 Uiso 0.5 1 calc R U P A -1
H1S5 H -0.5930 0.1691 0.4362 0.084 Uiso 0.5 1 calc R U P A -1
H1S6 H -0.4977 0.1448 0.3687 0.084 Uiso 0.5 1 calc R U P A -1
C2S2 C -0.4884(6) 0.0459(4) 0.4351(3) 0.0556(15) Uani 0.5 1 d D U P A -1
H2S3 H -0.5375 0.0213 0.4151 0.067 Uiso 0.5 1 calc R U P A -1
H2S4 H -0.4089 0.0162 0.4133 0.067 Uiso 0.5 1 calc R U P A -1
O1S2 O -0.5033(7) 0.0241(3) 0.5056(3) 0.0814(18) Uani 0.5 1 d D U P A -1
C3S2 C -0.4836(7) -0.0705(4) 0.5241(4) 0.0610(17) Uani 0.5 1 d D U P A -1
H3S3 H -0.5369 -0.0920 0.5056 0.073 Uiso 0.5 1 calc R U P A -1
H3S4 H -0.4060 -0.1026 0.5007 0.073 Uiso 0.5 1 calc R U P A -1
C4S2 C -0.4950(8) -0.0936(6) 0.5941(4) 0.069(2) Uani 0.5 1 d D U P A -1
H4S4 H -0.4772 -0.1568 0.5981 0.104 Uiso 0.5 1 calc R U P A -1
H4S5 H -0.5730 -0.0663 0.6179 0.104 Uiso 0.5 1 calc R U P A -1
H4S6 H -0.4426 -0.0735 0.6137 0.104 Uiso 0.5 1 calc R U P A -1
H2N1 H -0.073(3) 0.487(2) 0.2736(15) 0.030(7) Uiso 1 1 d . . . . .
H1N1 H -0.016(3) 0.467(2) 0.3270(16) 0.036(8) Uiso 1 1 d . . . . .
H1N2 H -0.145(3) 0.399(2) 0.3563(16) 0.039(8) Uiso 1 1 d . . . . .
H2N2 H -0.041(3) 0.327(2) 0.3247(19) 0.053(10) Uiso 1 1 d . . . . .
F431 F -0.0951(2) 0.1629(3) 0.33495(13) 0.0696(9) Uani 0.798(4) 1 d . U P B 1
F432 F -0.2251(3) 0.12101(17) 0.32015(10) 0.0593(8) Uani 0.798(4) 1 d . U P B 1
F433 F -0.2643(4) 0.24869(18) 0.35956(11) 0.0937(17) Uani 0.798(4) 1 d . U P B
1
F436 F -0.1549(14) 0.2333(10) 0.3596(5) 0.076(4) Uani 0.202(4) 1 d . U P B 2
F435 F -0.1396(9) 0.1262(9) 0.3154(5) 0.0696(9) Uani 0.202(4) 1 d . U P B 2
F434 F -0.3027(12) 0.1992(12) 0.3451(7) 0.084(4) Uani 0.202(4) 1 d . U P B 2

loop_
_atom_site_aniso_label
_atom_site_aniso_U_11
_atom_site_aniso_U_22
_atom_site_aniso_U_33
_atom_site_aniso_U_23
_atom_site_aniso_U_13
_atom_site_aniso_U_12
Fe1 0.01372(10) 0.01635(10) 0.00970(9) 0.00012(7) -0.00027(7) -0.00395(8)
P1 0.01612(17) 0.02003(18) 0.01159(16) -0.00072(13) -0.00151(13) -0.00568(14)
Si1 0.01481(18) 0.0195(2) 0.01039(17) 0.00030(14) -0.00029(14) -0.00298(15)
P3 0.01911(18) 0.01658(17) 0.01315(17) 0.00123(13) 0.00009(13) -0.00366(14)
P2 0.01835(18) 0.01945(18) 0.01248(16) 0.00152(13) -0.00329(13) -0.00759(15)
F753 0.0242(5) 0.0447(7) 0.0214(5) 0.0115(5) 0.0000(4) -0.0125(5)
F553 0.0241(6) 0.0419(7) 0.0411(7) 0.0111(6) -0.0204(5) -0.0159(5)
F733 0.0156(5) 0.0280(6) 0.0530(8) -0.0029(5) -0.0099(5) 0.0006(4)
F732 0.0301(6) 0.0307(6) 0.0291(6) -0.0117(5) -0.0026(5) 0.0060(5)
F552 0.0318(6) 0.0585(9) 0.0273(6) 0.0222(6) -0.0150(5) -0.0173(6)
F752 0.0120(5) 0.0375(7) 0.0485(8) 0.0177(6) -0.0018(5) -0.0037(4)
F731 0.0313(6) 0.0249(6) 0.0411(7) 0.0167(5) 0.0055(5) 0.0050(5)
F551 0.0462(8) 0.0241(6) 0.0544(9) -0.0050(6) -0.0311(7) 0.0091(6)
F751 0.0318(7) 0.0517(9) 0.0482(8) -0.0197(7) 0.0088(6) -0.0304(6)
F653 0.0157(5) 0.0625(10) 0.0444(8) 0.0156(7) -0.0080(5) -0.0100(6)
F652 0.0285(6) 0.0629(10) 0.0438(8) -0.0157(7) -0.0220(6) -0.0018(6)
F453 0.0548(10) 0.0228(6) 0.0667(11) 0.0011(6) -0.0307(8) 0.0027(6)
F651 0.0276(6) 0.0224(6) 0.0872(13) -0.0008(7) -0.0187(7) 0.0026(5)
F533 0.0447(8) 0.0454(8) 0.0676(11) 0.0249(8) -0.0176(8) -0.0332(7)
N01 0.0186(6) 0.0228(7) 0.0137(6) 0.0000(5) 0.0005(5) -0.0051(5)
F452 0.0565(10) 0.0231(7) 0.1100(17) 0.0151(8) -0.0328(11) -0.0185(7)
F633 0.0520(10) 0.0798(13) 0.0346(8) 0.0084(8) 0.0230(7) 0.0191(9)
F451 0.1023(17) 0.0242(7) 0.0541(11) -0.0078(7) 0.0206(11) 0.0166(9)
F532 0.0346(8) 0.0742(13) 0.136(2) 0.0872(14) -0.0292(10) -0.0219(8)
N1 0.0152(6) 0.0303(8) 0.0172(6) -0.0034(5) -0.0001(5) -0.0031(5)
F632 0.0479(10) 0.1216(18) 0.0176(6) -0.0138(9) -0.0019(6) -0.0120(11)
C71 0.0114(6) 0.0150(6) 0.0126(6) -0.0002(5) -0.0017(4) -0.0030(5)
C72 0.0118(6) 0.0161(6) 0.0143(6) -0.0008(5) -0.0006(5) -0.0035(5)
F531 0.1219(19) 0.0748(13) 0.0308(8) 0.0115(8) 0.0102(10) -0.0604(14)
C55 0.0137(6) 0.0158(6) 0.0173(6) 0.0015(5) -0.0050(5) -0.0042(5)
C76 0.0113(6) 0.0163(6) 0.0150(6) -0.0008(5) -0.0011(5) -0.0037(5)
C74 0.0160(6) 0.0161(6) 0.0171(6) 0.0017(5) -0.0025(5) -0.0053(5)
F631 0.126(2) 0.1085(18) 0.0494(11) -0.0267(12) 0.0474(13) -0.0929(18)
C51 0.0123(6) 0.0150(6) 0.0151(6) 0.0012(5) -0.0017(5) -0.0042(5)
N02 0.0260(8) 0.0391(9) 0.0224(7) 0.0055(7) -0.0004(6) -0.0143(7)
C75 0.0125(6) 0.0190(6) 0.0148(6) 0.0013(5) -0.0017(5) -0.0062(5)
C73 0.0130(6) 0.0148(6) 0.0160(6) -0.0002(5) -0.0018(5) -0.0017(5)
C56 0.0149(6) 0.0153(6) 0.0138(6) 0.0016(5) -0.0033(5) -0.0049(5)
C52 0.0141(6) 0.0170(6) 0.0228(7) 0.0059(5) -0.0047(5) -0.0038(5)
C46 0.0190(7) 0.0157(6) 0.0200(7) -0.0008(5) -0.0020(5) -0.0053(5)
C54 0.0131(6) 0.0192(7) 0.0245(8) 0.0036(6) -0.0039(5) -0.0060(5)
C45 0.0241(8) 0.0143(7) 0.0267(8) -0.0038(6) -0.0020(6) -0.0035(6)
C62 0.0155(6) 0.0211(7) 0.0162(7) 0.0000(5) -0.0004(5) -0.0038(5)
C515 0.0194(7) 0.0244(8) 0.0227(8) 0.0035(6) -0.0098(6) -0.0070(6)
C21 0.0191(7) 0.0246(7) 0.0153(6) 0.0042(5) -0.0040(5) -0.0101(6)
C615 0.0195(7) 0.0235(8) 0.0282(9) -0.0002(6) -0.0110(6) -0.0030(6)
C26 0.0149(6) 0.0260(7) 0.0122(6) 0.0031(5) -0.0019(5) -0.0066(6)
C25 0.0196(7) 0.0351(9) 0.0140(7) 0.0033(6) -0.0015(5) -0.0089(7)
C53 0.0157(6) 0.0187(7) 0.0253(8) 0.0080(6) -0.0042(6) -0.0068(5)
C715 0.0155(6) 0.0223(7) 0.0202(7) 0.0027(6) -0.0012(5) -0.0082(6)
C36 0.0178(7) 0.0227(7) 0.0146(6) 0.0005(5) 0.0004(5) -0.0018(6)
C61 0.0120(6) 0.0155(6) 0.0149(6) 0.0007(5) -0.0014(5) -0.0027(5)
C713 0.0172(7) 0.0167(7) 0.0221(7) 0.0014(6) -0.0014(6) -0.0015(5)
C16 0.0236(7) 0.0203(7) 0.0128(6) -0.0005(5) -0.0015(5) -0.0050(6)
C31 0.0206(7) 0.0204(7) 0.0181(7) 0.0030(6) 0.0003(6) -0.0013(6)
C42 0.0178(7) 0.0174(7) 0.0158(6) -0.0019(5) -0.0004(5) -0.0036(5)
C66 0.0119(6) 0.0170(6) 0.0162(6) -0.0008(5) -0.0021(5) -0.0028(5)
C63 0.0214(7) 0.0250(8) 0.0141(6) 0.0010(6) -0.0006(5) -0.0066(6)
C65 0.0150(6) 0.0174(6) 0.0205(7) 0.0005(5) -0.0060(5) -0.0033(5)
C41 0.0124(6) 0.0159(6) 0.0166(6) -0.0005(5) -0.0021(5) -0.0043(5)
C43 0.0266(8) 0.0219(7) 0.0155(7) -0.0027(6) 0.0009(6) -0.0052(6)
C321 0.0243(8) 0.0215(7) 0.0154(7) 0.0046(6) -0.0028(6) -0.0051(6)
C221 0.0246(8) 0.0265(8) 0.0189(7) 0.0031(6) -0.0083(6) -0.0122(6)
C22 0.0302(9) 0.0292(9) 0.0211(8) 0.0066(6) -0.0072(7) -0.0165(7)
C11 0.0232(7) 0.0205(7) 0.0133(6) -0.0004(5) -0.0036(5) -0.0064(6)
C44 0.0297(9) 0.0199(7) 0.0240(8) -0.0075(6) 0.0012(7) -0.0051(7)
C114 0.0226(7) 0.0244(8) 0.0143(7) 0.0010(6) -0.0023(6) -0.0042(6)
C211 0.0267(8) 0.0199(7) 0.0187(7) -0.0008(6) -0.0047(6) -0.0088(6)
C64 0.0237(8) 0.0239(8) 0.0171(7) 0.0031(6) -0.0068(6) -0.0064(6)
C12 0.0313(9) 0.0276(8) 0.0182(7) -0.0015(6) -0.0079(6) -0.0104(7)
C24 0.0262(9) 0.0473(12) 0.0162(7) 0.0088(7) -0.0025(6) -0.0197(8)
C223 0.0201(8) 0.0332(9) 0.0269(9) 0.0031(7) -0.0076(6) -0.0092(7)
C113 0.0186(7) 0.0286(8) 0.0189(7) -0.0020(6) -0.0055(6) 0.0003(6)
C222 0.0352(10) 0.0360(10) 0.0336(10) 0.0045(8) -0.0158(8) -0.0215(9)
C112 0.0176(7) 0.0391(10) 0.0253(8) -0.0031(7) 0.0017(6) -0.0116(7)
C23 0.0339(10) 0.0387(10) 0.0219(8) 0.0114(7) -0.0067(7) -0.0221(9)
C35 0.0202(8) 0.0309(9) 0.0196(8) 0.0038(7) 0.0035(6) 0.0001(7)
C311 0.0320(9) 0.0214(8) 0.0249(8) 0.0005(6) -0.0015(7) -0.0108(7)
C111 0.0224(8) 0.0321(9) 0.0217(8) -0.0025(7) 0.0001(6) -0.0148(7)
C15 0.0300(9) 0.0261(8) 0.0166(7) -0.0058(6) 0.0006(6) -0.0041(7)
C323 0.0282(9) 0.0342(10) 0.0143(7) 0.0036(6) -0.0018(6) -0.0029(7)
C14 0.0449(12) 0.0268(9) 0.0165(8) -0.0069(6) -0.0022(7) -0.0083(8)
C213 0.0277(9) 0.0229(8) 0.0291(9) -0.0005(7) -0.0092(7) -0.0043(7)
C322 0.0478(13) 0.0438(12) 0.0213(9) 0.0057(8) -0.0093(8) -0.0272(10)
C415 0.0353(10) 0.0160(7) 0.0373(11) -0.0042(7) -0.0043(8) -0.0019(7)
C212 0.0353(10) 0.0281(9) 0.0209(8) -0.0052(7) -0.0033(7) -0.0105(8)
C32 0.0252(8) 0.0266(9) 0.0275(9) 0.0098(7) 0.0004(7) 0.0012(7)
C613 0.0320(10) 0.0430(11) 0.0166(8) 0.0011(7) 0.0022(7) -0.0131(9)
C513 0.0239(8) 0.0309(9) 0.0404(11) 0.0176(8) -0.0085(8) -0.0129(7)
C1N1 0.0176(8) 0.0423(11) 0.0262(9) -0.0097(8) 0.0014(6) 0.0003(7)
C413 0.0423(11) 0.0298(9) 0.0180(8) -0.0023(7) 0.0034(7) -0.0059(8)
C34 0.0218(9) 0.0363(11) 0.0326(10) 0.0084(8) 0.0058(7) 0.0046(8)
C13 0.0453(11) 0.0283(9) 0.0182(8) -0.0031(7) -0.0097(7) -0.0149(8)
B1 0.0104(6) 0.0155(7) 0.0141(7) 0.0010(5) -0.0010(5) -0.0027(5)
C33 0.0239(9) 0.0361(11) 0.0380(11) 0.0132(9) 0.0023(8) 0.0071(8)
C313 0.0661(17) 0.0219(9) 0.0453(13) 0.0115(9) -0.0232(12) -0.0183(10)
C312 0.119(3) 0.0419(14) 0.0633(19) 0.0249(13) -0.062(2) -0.0509(18)
C1S1 0.178(7) 0.089(4) 0.098(4) -0.016(3) -0.024(4) -0.022(4)
C2S1 0.160(6) 0.063(3) 0.092(4) -0.007(3) -0.021(4) -0.015(3)
O1S1 0.105(3) 0.0613(17) 0.099(2) 0.0003(16) -0.034(2) -0.0051(17)
C3S1 0.072(3) 0.085(3) 0.091(3) 0.001(2) -0.031(2) -0.022(2)
C4S1 0.127(5) 0.094(4) 0.135(5) 0.025(3) -0.049(4) -0.055(4)
C1S2 0.060(4) 0.058(4) 0.052(4) -0.004(3) -0.017(3) -0.017(3)
C2S2 0.059(4) 0.050(3) 0.053(3) -0.019(3) -0.006(3) -0.008(3)
O1S2 0.124(5) 0.047(3) 0.084(4) -0.018(3) -0.052(4) -0.017(4)
C3S2 0.068(4) 0.032(3) 0.069(4) -0.011(3) -0.003(4) 0.001(3)
C4S2 0.080(6) 0.044(4) 0.084(5) -0.003(4) -0.037(5) -0.006(4)
F431 0.0451(13) 0.118(3) 0.0436(13) 0.0316(15) 0.0018(10) -0.0338(14)
F432 0.106(2) 0.0640(15) 0.0231(9) 0.0035(9) -0.0232(11) -0.0408(15)
F433 0.154(4) 0.0393(12) 0.0199(9) 0.0103(9) 0.0174(15) 0.0462(17)
F436 0.109(10) 0.090(8) 0.042(5) 0.039(5) -0.004(6) -0.061(8)
F435 0.0451(13) 0.118(3) 0.0436(13) 0.0316(15) 0.0018(10) -0.0338(14)
F434 0.083(6) 0.113(11) 0.059(7) 0.058(8) -0.034(5) -0.031(6)

_geom_special_details            
;
 All esds (except the esd in the dihedral angle between two l.s. planes)
 are estimated using the full covariance matrix.  The cell esds are taken
 into account individually in the estimation of esds in distances, angles
 and torsion angles; correlations between esds in cell parameters are only
 used when they are defined by crystal symmetry.  An approximate (isotropic)
 treatment of cell esds is used for estimating esds involving l.s. planes.
;

loop_
_geom_bond_atom_site_label_1
_geom_bond_atom_site_label_2
_geom_bond_distance
_geom_bond_site_symmetry_2
_geom_bond_publ_flag
Fe1 N01 2.0725(14) . ?
Fe1 Si1 2.3006(5) . ?
Fe1 P1 2.3461(5) . ?
Fe1 P3 2.3593(5) . ?
Fe1 P2 2.3688(5) . ?
P1 C11 1.8303(17) . ?
P1 C111 1.8434(18) . ?
P1 C114 1.8472(18) . ?
Si1 C36 1.8843(18) . ?
Si1 C16 1.8884(18) . ?
Si1 C26 1.8980(18) . ?
P3 C31 1.8318(18) . ?
P3 C321 1.8614(18) . ?
P3 C311 1.867(2) . ?
P2 C21 1.8309(17) . ?
P2 C211 1.8552(18) . ?
P2 C221 1.8795(18) . ?
F753 C715 1.346(2) . ?
F553 C515 1.329(2) . ?
F733 C713 1.338(2) . ?
F732 C713 1.343(2) . ?
F552 C515 1.335(2) . ?
F752 C715 1.322(2) . ?
F731 C713 1.336(2) . ?
F551 C515 1.351(2) . ?
F751 C715 1.345(2) . ?
F653 C615 1.334(2) . ?
F652 C615 1.335(2) . ?
F453 C415 1.330(3) . ?
F651 C615 1.329(2) . ?
F533 C513 1.335(3) . ?
N01 N02 1.467(2) . ?
F452 C415 1.335(3) . ?
F633 C613 1.333(3) . ?
F451 C415 1.321(3) . ?
F532 C513 1.314(3) . ?
N1 C112 1.466(3) . ?
N1 C1N1 1.469(2) . ?
N1 C113 1.472(2) . ?
F632 C613 1.330(3) . ?
C71 C72 1.401(2) . ?
C71 C76 1.412(2) . ?
C71 B1 1.643(2) . ?
C72 C73 1.399(2) . ?
F531 C513 1.332(3) . ?
C55 C54 1.384(2) . ?
C55 C56 1.396(2) . ?
C55 C515 1.493(2) . ?
C76 C75 1.389(2) . ?
C74 C73 1.387(2) . ?
C74 C75 1.389(2) . ?
F631 C613 1.304(3) . ?
C51 C56 1.402(2) . ?
C51 C52 1.405(2) . ?
C51 B1 1.643(2) . ?
C75 C715 1.499(2) . ?
C73 C713 1.499(2) . ?
C52 C53 1.394(2) . ?
C46 C45 1.395(2) . ?
C46 C41 1.399(2) . ?
C54 C53 1.389(2) . ?
C45 C44 1.384(3) . ?
C45 C415 1.501(3) . ?
C62 C63 1.392(2) . ?
C62 C61 1.406(2) . ?
C21 C22 1.403(3) . ?
C21 C26 1.408(2) . ?
C615 C65 1.500(2) . ?
C26 C25 1.406(2) . ?
C25 C24 1.389(3) . ?
C53 C513 1.500(3) . ?
C36 C35 1.399(2) . ?
C36 C31 1.407(2) . ?
C61 C66 1.409(2) . ?
C61 B1 1.639(2) . ?
C16 C15 1.402(2) . ?
C16 C11 1.406(3) . ?
C31 C32 1.402(3) . ?
C42 C43 1.393(2) . ?
C42 C41 1.404(2) . ?
C66 C65 1.393(2) . ?
C63 C64 1.387(3) . ?
C63 C613 1.494(3) . ?
C65 C64 1.396(2) . ?
C41 B1 1.642(2) . ?
C43 C44 1.384(3) . ?
C43 C413 1.500(3) . ?
C321 C322 1.527(3) . ?
C321 C323 1.530(3) . ?
C221 C222 1.527(3) . ?
C221 C223 1.528(3) . ?
C22 C23 1.394(3) . ?
C11 C12 1.397(3) . ?
C114 C113 1.540(2) . ?
C211 C213 1.523(3) . ?
C211 C212 1.532(3) . ?
C12 C13 1.394(3) . ?
C24 C23 1.390(3) . ?
C112 C111 1.540(3) . ?
C35 C34 1.389(3) . ?
C311 C312 1.514(3) . ?
C311 C313 1.517(3) . ?
C15 C14 1.393(3) . ?
C14 C13 1.389(3) . ?
C32 C33 1.393(3) . ?
C413 F435 1.228(12) . ?
C413 F433 1.280(3) . ?
C413 F434 1.322(12) . ?
C413 F436 1.335(12) . ?
C413 F432 1.334(3) . ?
C413 F431 1.345(3) . ?
C34 C33 1.391(3) . ?
C1S1 C2S1 1.551(8) . ?
C2S1 O1S1 1.422(6) . ?
O1S1 C3S1 1.413(5) . ?
C3S1 C4S1 1.452(7) . ?
C1S2 C2S2 1.483(9) . ?
C2S2 O1S2 1.449(8) . ?
O1S2 C3S2 1.514(8) . ?
C3S2 C4S2 1.444(10) . ?

loop_
_geom_angle_atom_site_label_1
_geom_angle_atom_site_label_2
_geom_angle_atom_site_label_3
_geom_angle
_geom_angle_site_symmetry_1
_geom_angle_site_symmetry_3
_geom_angle_publ_flag
N01 Fe1 Si1 172.66(5) . . ?
N01 Fe1 P1 93.79(5) . . ?
Si1 Fe1 P1 78.885(19) . . ?
N01 Fe1 P3 103.49(5) . . ?
Si1 Fe1 P3 80.139(18) . . ?
P1 Fe1 P3 120.702(19) . . ?
N01 Fe1 P2 104.02(5) . . ?
Si1 Fe1 P2 79.714(19) . . ?
P1 Fe1 P2 114.018(18) . . ?
P3 Fe1 P2 115.66(2) . . ?
C11 P1 C111 103.98(8) . . ?
C11 P1 C114 101.59(8) . . ?
C111 P1 C114 96.85(9) . . ?
C11 P1 Fe1 112.48(6) . . ?
C111 P1 Fe1 119.00(7) . . ?
C114 P1 Fe1 120.14(6) . . ?
C36 Si1 C16 106.22(8) . . ?
C36 Si1 C26 110.31(8) . . ?
C16 Si1 C26 105.81(8) . . ?
C36 Si1 Fe1 112.20(5) . . ?
C16 Si1 Fe1 111.59(6) . . ?
C26 Si1 Fe1 110.44(6) . . ?
C31 P3 C321 103.74(9) . . ?
C31 P3 C311 104.46(9) . . ?
C321 P3 C311 101.25(9) . . ?
C31 P3 Fe1 112.20(6) . . ?
C321 P3 Fe1 117.79(6) . . ?
C311 P3 Fe1 115.73(7) . . ?
C21 P2 C211 104.91(8) . . ?
C21 P2 C221 100.95(8) . . ?
C211 P2 C221 100.96(8) . . ?
C21 P2 Fe1 109.92(6) . . ?
C211 P2 Fe1 117.15(6) . . ?
C221 P2 Fe1 120.75(6) . . ?
N02 N01 Fe1 112.86(12) . . ?
C112 N1 C1N1 109.28(16) . . ?
C112 N1 C113 110.22(15) . . ?
C1N1 N1 C113 109.73(16) . . ?
C72 C71 C76 115.57(14) . . ?
C72 C71 B1 125.14(13) . . ?
C76 C71 B1 119.28(13) . . ?
C73 C72 C71 122.25(14) . . ?
C54 C55 C56 121.54(14) . . ?
C54 C55 C515 119.08(14) . . ?
C56 C55 C515 119.26(14) . . ?
C75 C76 C71 122.08(14) . . ?
C73 C74 C75 117.91(15) . . ?
C56 C51 C52 115.44(14) . . ?
C56 C51 B1 122.86(13) . . ?
C52 C51 B1 121.59(13) . . ?
C74 C75 C76 121.22(14) . . ?
C74 C75 C715 117.84(14) . . ?
C76 C75 C715 120.90(14) . . ?
C74 C73 C72 120.90(14) . . ?
C74 C73 C713 119.06(14) . . ?
C72 C73 C713 120.04(14) . . ?
C55 C56 C51 121.89(14) . . ?
C53 C52 C51 122.50(15) . . ?
C45 C46 C41 121.78(16) . . ?
C55 C54 C53 117.63(15) . . ?
C44 C45 C46 121.22(16) . . ?
C44 C45 C415 120.28(17) . . ?
C46 C45 C415 118.49(18) . . ?
C63 C62 C61 122.72(15) . . ?
F553 C515 F552 107.15(15) . . ?
F553 C515 F551 105.90(16) . . ?
F552 C515 F551 105.95(17) . . ?
F553 C515 C55 113.08(15) . . ?
F552 C515 C55 112.96(15) . . ?
F551 C515 C55 111.27(15) . . ?
C22 C21 C26 120.63(16) . . ?
C22 C21 P2 125.06(14) . . ?
C26 C21 P2 114.05(12) . . ?
F651 C615 F653 105.40(18) . . ?
F651 C615 F652 106.67(17) . . ?
F653 C615 F652 106.66(17) . . ?
F651 C615 C65 112.46(16) . . ?
F653 C615 C65 112.75(15) . . ?
F652 C615 C65 112.38(16) . . ?
C25 C26 C21 118.25(16) . . ?
C25 C26 Si1 125.98(14) . . ?
C21 C26 Si1 115.72(12) . . ?
C24 C25 C26 120.95(18) . . ?
C54 C53 C52 120.87(15) . . ?
C54 C53 C513 119.05(15) . . ?
C52 C53 C513 119.98(16) . . ?
F752 C715 F751 106.97(16) . . ?
F752 C715 F753 106.41(15) . . ?
F751 C715 F753 105.67(15) . . ?
F752 C715 C75 113.45(14) . . ?
F751 C715 C75 111.75(14) . . ?
F753 C715 C75 112.08(14) . . ?
C35 C36 C31 119.02(16) . . ?
C35 C36 Si1 125.67(14) . . ?
C31 C36 Si1 115.27(12) . . ?
C62 C61 C66 115.46(15) . . ?
C62 C61 B1 121.34(13) . . ?
C66 C61 B1 123.10(13) . . ?
F731 C713 F733 106.75(15) . . ?
F731 C713 F732 106.69(15) . . ?
F733 C713 F732 105.73(15) . . ?
F731 C713 C73 112.35(14) . . ?
F733 C713 C73 112.80(14) . . ?
F732 C713 C73 112.05(15) . . ?
C15 C16 C11 118.68(17) . . ?
C15 C16 Si1 126.37(15) . . ?
C11 C16 Si1 114.92(12) . . ?
C32 C31 C36 120.14(16) . . ?
C32 C31 P3 124.31(14) . . ?
C36 C31 P3 115.48(13) . . ?
C43 C42 C41 121.97(16) . . ?
C65 C66 C61 121.92(15) . . ?
C64 C63 C62 120.83(16) . . ?
C64 C63 C613 119.84(17) . . ?
C62 C63 C613 119.32(17) . . ?
C66 C65 C64 121.30(15) . . ?
C66 C65 C615 119.93(15) . . ?
C64 C65 C615 118.70(16) . . ?
C46 C41 C42 116.04(15) . . ?
C46 C41 B1 122.66(14) . . ?
C42 C41 B1 121.10(14) . . ?
C44 C43 C42 120.99(17) . . ?
C44 C43 C413 119.03(17) . . ?
C42 C43 C413 119.93(17) . . ?
C322 C321 C323 109.59(17) . . ?
C322 C321 P3 112.95(13) . . ?
C323 C321 P3 111.55(13) . . ?
C222 C221 C223 109.03(17) . . ?
C222 C221 P2 114.30(14) . . ?
C223 C221 P2 111.43(13) . . ?
C23 C22 C21 119.79(19) . . ?
C12 C11 C16 120.69(16) . . ?
C12 C11 P1 125.12(14) . . ?
C16 C11 P1 114.19(13) . . ?
C45 C44 C43 118.00(16) . . ?
C113 C114 P1 112.17(12) . . ?
C213 C211 C212 110.89(16) . . ?
C213 C211 P2 110.60(13) . . ?
C212 C211 P2 111.16(13) . . ?
C63 C64 C65 117.72(16) . . ?
C13 C12 C11 119.54(19) . . ?
C25 C24 C23 120.32(17) . . ?
N1 C113 C114 112.28(15) . . ?
N1 C112 C111 112.79(15) . . ?
C24 C23 C22 120.01(19) . . ?
C34 C35 C36 120.90(18) . . ?
C312 C311 C313 109.2(2) . . ?
C312 C311 P3 110.81(15) . . ?
C313 C311 P3 115.71(17) . . ?
C112 C111 P1 112.03(13) . . ?
C14 C15 C16 120.58(19) . . ?
C13 C14 C15 120.06(18) . . ?
F451 C415 F453 106.3(2) . . ?
F451 C415 F452 107.5(2) . . ?
F453 C415 F452 104.7(2) . . ?
F451 C415 C45 113.44(19) . . ?
F453 C415 C45 112.72(17) . . ?
F452 C415 C45 111.63(18) . . ?
C33 C32 C31 119.58(18) . . ?
F631 C613 F632 107.6(2) . . ?
F631 C613 F633 105.6(2) . . ?
F632 C613 F633 104.2(2) . . ?
F631 C613 C63 113.06(19) . . ?
F632 C613 C63 112.79(19) . . ?
F633 C613 C63 112.91(18) . . ?
F532 C513 F531 109.2(2) . . ?
F532 C513 F533 106.3(2) . . ?
F531 C513 F533 104.3(2) . . ?
F532 C513 C53 112.49(17) . . ?
F531 C513 C53 111.17(19) . . ?
F533 C513 C53 112.87(19) . . ?
F435 C413 F434 104.9(10) . . ?
F435 C413 F436 97.8(9) . . ?
F434 C413 F436 110.1(10) . . ?
F433 C413 F432 109.3(3) . . ?
F433 C413 F431 109.3(3) . . ?
F432 C413 F431 98.9(2) . . ?
F435 C413 C43 120.7(5) . . ?
F433 C413 C43 114.78(18) . . ?
F434 C413 C43 112.3(5) . . ?
F436 C413 C43 109.9(5) . . ?
F432 C413 C43 111.9(2) . . ?
F431 C413 C43 111.5(2) . . ?
C35 C34 C33 119.68(18) . . ?
C14 C13 C12 120.41(18) . . ?
C61 B1 C41 113.11(12) . . ?
C61 B1 C71 106.03(12) . . ?
C41 B1 C71 108.88(12) . . ?
C61 B1 C51 110.10(12) . . ?
C41 B1 C51 105.08(12) . . ?
C71 B1 C51 113.79(12) . . ?
C34 C33 C32 120.69(19) . . ?
O1S1 C2S1 C1S1 108.2(5) . . ?
C3S1 O1S1 C2S1 112.8(4) . . ?
O1S1 C3S1 C4S1 109.4(5) . . ?
O1S2 C2S2 C1S2 117.5(5) . . ?
C2S2 O1S2 C3S2 118.0(5) . . ?
C4S2 C3S2 O1S2 118.8(6) . . ?

_refine_diff_density_max         1.977
_refine_diff_density_min         -1.331
_refine_diff_density_rms         0.110

_shelxl_version_number           2013-3

_shelx_res_file                  
;
REM Solution 1  R1  0.168  Rweak  0.008,  Alpha = 0.0523  in P-1
REM Formula:  C135 B10 N12 F48 P8 Fe2
TITL a14133 in P-1
CELL  0.71073  12.6269  16.1557  20.3966   86.951   77.672   72.605
ZERR    2.00   0.00130   0.00170   0.00220   0.0052   0.0050   0.0051
LATT  1
SFAC C H B N F SI P FE O
UNIT 146 164 2 6 48 2 6 2 3
TEMP -173.140
L.S. 10
BOND
LIST 4
FMAP 2
PLAN 30
simu
delu
ACTA

OMIT -2 0 1
OMIT 0 0 1
OMIT 3 -2 2
OMIT -1 -2 1
OMIT -4 -2 1
OMIT 1 0 3
OMIT 5 1 2
EADP f432 f435
eadp f431 f435
isor f431 f432 f435
WGHT    0.099600    3.627300
FVAR       0.09348   0.79790
FE1   8    0.101537    0.407693    0.208538    11.00000    0.01372    0.01635 =
         0.00970    0.00012   -0.00027   -0.00395
P1    7   -0.019073    0.414707    0.134085    11.00000    0.01612    0.02003 =
         0.01159   -0.00072   -0.00151   -0.00568
SI1   6    0.230974    0.365052    0.109483    11.00000    0.01481    0.01949 =
         0.01039    0.00030   -0.00029   -0.00298
P3    7    0.212021    0.272667    0.241052    11.00000    0.01911    0.01658 =
         0.01315    0.00123    0.00009   -0.00366
P2    7    0.187743    0.520834    0.195613    11.00000    0.01835    0.01945 =
         0.01248    0.00152   -0.00329   -0.00759
F753  5   -0.117675    0.448541    0.456234    11.00000    0.02424    0.04468 =
         0.02141    0.01151    0.00005   -0.01251
F553  5   -0.841360    0.271327    0.564205    11.00000    0.02410    0.04193 =
         0.04115    0.01114   -0.02044   -0.01593
F733  5   -0.633674    0.536279    0.602814    11.00000    0.01556    0.02803 =
         0.05304   -0.00286   -0.00990    0.00058
F732  5   -0.557782    0.589074    0.668031    11.00000    0.03009    0.03072 =
         0.02907   -0.01166   -0.00263    0.00596
F552  5   -0.713167    0.322547    0.505786    11.00000    0.03181    0.05853 =
         0.02730    0.02218   -0.01497   -0.01735
F752  5   -0.037078    0.361384    0.525581    11.00000    0.01204    0.03749 =
         0.04851    0.01767   -0.00181   -0.00372
F731  5   -0.530430    0.618767    0.562921    11.00000    0.03129    0.02485 =
         0.04107    0.01674    0.00550    0.00496
F551  5   -0.809102    0.381475    0.600334    11.00000    0.04622    0.02410 =
         0.05436   -0.00496   -0.03112    0.00908
F751  5   -0.106855    0.497014    0.549657    11.00000    0.03180    0.05167 =
         0.04823   -0.01973    0.00884   -0.03043
F653  5    0.040231    0.129391    0.687914    11.00000    0.01571    0.06246 =
         0.04436    0.01560   -0.00799   -0.00996
F652  5    0.008858    0.128305    0.795308    11.00000    0.02853    0.06295 =
         0.04384   -0.01571   -0.02203   -0.00178
F453  5   -0.071669   -0.096388    0.568514    11.00000    0.05483    0.02281 =
         0.06669    0.00112   -0.03069    0.00269
F651  5    0.008681    0.019503    0.740184    11.00000    0.02761    0.02237 =
         0.08724   -0.00084   -0.01874    0.00260
F533  5   -0.727585    0.037568    0.719237    11.00000    0.04470    0.04538 =
         0.06763    0.02491   -0.01763   -0.03322
N01   4   -0.030830    0.446428    0.290909    11.00000    0.01856    0.02284 =
         0.01372    0.00004    0.00054   -0.00512
F452  5   -0.204985   -0.120914    0.533222    11.00000    0.05650    0.02312 =
         0.10996    0.01514   -0.03283   -0.01853
F633  5   -0.498116    0.285459    0.879054    11.00000    0.05197    0.07978 =
         0.03459    0.00843    0.02300    0.01912
F451  5   -0.049796   -0.122739    0.464899    11.00000    0.10226    0.02417 =
         0.05405   -0.00783    0.02057    0.01661
F532  5   -0.569300    0.013321    0.747829    11.00000    0.03460    0.07418 =
         0.13634    0.08715   -0.02921   -0.02193
N1    4   -0.207501    0.540714    0.208206    11.00000    0.01517    0.03031 =
         0.01720   -0.00343   -0.00013   -0.00307
F632  5   -0.370483    0.209265    0.926867    11.00000    0.04795    0.12163 =
         0.01764   -0.01383   -0.00187   -0.01195
C71   1   -0.350984    0.320459    0.599956    11.00000    0.01141    0.01498 =
         0.01256   -0.00015   -0.00173   -0.00297
C72   1   -0.444559    0.394989    0.611849    11.00000    0.01183    0.01605 =
         0.01432   -0.00077   -0.00062   -0.00351
AFIX  43
H72   2   -0.516600    0.389177    0.633093    11.00000   -1.20000
AFIX   0
F531  5   -0.714542    0.117195    0.793792    11.00000    0.12190    0.07476 =
         0.03077    0.01153    0.01015   -0.06038
C55   1   -0.672479    0.246586    0.603803    11.00000    0.01374    0.01577 =
         0.01729    0.00148   -0.00503   -0.00417
C76   1   -0.245927    0.334731    0.571166    11.00000    0.01129    0.01629 =
         0.01505   -0.00078   -0.00111   -0.00369
AFIX  43
H76   2   -0.179456    0.286489    0.563123    11.00000   -1.20000
AFIX   0
C74   1   -0.331492    0.489647    0.564216    11.00000    0.01605    0.01609 =
         0.01711    0.00169   -0.00247   -0.00532
AFIX  43
H74   2   -0.325256    0.545672    0.551392    11.00000   -1.20000
AFIX   0
F631  5   -0.475279    0.151453    0.887946    11.00000    0.12617    0.10852 =
         0.04940   -0.02674    0.04745   -0.09291
C51   1   -0.483219    0.209897    0.629348    11.00000    0.01234    0.01502 =
         0.01514    0.00121   -0.00169   -0.00416
N02   4   -0.092704    0.382152    0.309895    11.00000    0.02604    0.03913 =
         0.02240    0.00554   -0.00044   -0.01434
C75   1   -0.236686    0.417097    0.554226    11.00000    0.01245    0.01902 =
         0.01484    0.00132   -0.00167   -0.00617
C73   1   -0.435539    0.477693    0.593506    11.00000    0.01296    0.01482 =
         0.01605   -0.00019   -0.00179   -0.00172
C56   1   -0.564217    0.256927    0.593138    11.00000    0.01490    0.01527 =
         0.01378    0.00156   -0.00331   -0.00495
AFIX  43
H56   2   -0.544869    0.296967    0.560417    11.00000   -1.20000
AFIX   0
C52   1   -0.516047    0.148179    0.673648    11.00000    0.01410    0.01699 =
         0.02277    0.00591   -0.00474   -0.00378
AFIX  43
H52   2   -0.462545    0.112087    0.697287    11.00000   -1.20000
AFIX   0
C46   1   -0.230102    0.068234    0.560981    11.00000    0.01899    0.01572 =
         0.02002   -0.00081   -0.00195   -0.00528
AFIX  43
H46   2   -0.234656    0.044247    0.604677    11.00000   -1.20000
AFIX   0
C54   1   -0.704452    0.187821    0.649757    11.00000    0.01310    0.01922 =
         0.02452    0.00365   -0.00385   -0.00601
AFIX  43
H54   2   -0.778698    0.181851    0.657443    11.00000   -1.20000
AFIX   0
C45   1   -0.173376    0.013884    0.505533    11.00000    0.02410    0.01433 =
         0.02675   -0.00383   -0.00199   -0.00354
C62   1   -0.377047    0.212032    0.750341    11.00000    0.01549    0.02109 =
         0.01620   -0.00004   -0.00036   -0.00381
AFIX  43
H62   2   -0.456233    0.237084    0.753219    11.00000   -1.20000
AFIX   0
C515  1   -0.758241    0.304272    0.568210    11.00000    0.01939    0.02440 =
         0.02266    0.00353   -0.00982   -0.00702
C21   1    0.239695    0.537101    0.106414    11.00000    0.01914    0.02460 =
         0.01529    0.00418   -0.00397   -0.01005
C615  1   -0.023253    0.105676    0.742329    11.00000    0.01954    0.02346 =
         0.02816   -0.00016   -0.01098   -0.00304
C26   1    0.271512    0.461611    0.066574    11.00000    0.01487    0.02602 =
         0.01221    0.00314   -0.00186   -0.00662
C25   1    0.325330    0.464917   -0.000959    11.00000    0.01958    0.03514 =
         0.01399    0.00330   -0.00154   -0.00890
AFIX  43
H25   2    0.348664    0.414371   -0.028456    11.00000   -1.20000
AFIX   0
C53   1   -0.624117    0.137892    0.684232    11.00000    0.01571    0.01869 =
         0.02529    0.00801   -0.00417   -0.00682
C715  1   -0.124505    0.429986    0.521840    11.00000    0.01554    0.02230 =
         0.02020    0.00271   -0.00121   -0.00820
C36   1    0.361592    0.277059    0.122222    11.00000    0.01779    0.02271 =
         0.01456    0.00049    0.00044   -0.00175
C61   1   -0.305313    0.195666    0.686502    11.00000    0.01202    0.01545 =
         0.01490    0.00075   -0.00141   -0.00271
C713  1   -0.538776    0.555080    0.606443    11.00000    0.01715    0.01666 =
         0.02207    0.00143   -0.00135   -0.00151
C16   1    0.169667    0.319690    0.047908    11.00000    0.02360    0.02027 =
         0.01279   -0.00047   -0.00150   -0.00499
C31   1    0.350865    0.234707    0.184306    11.00000    0.02058    0.02039 =
         0.01810    0.00299    0.00028   -0.00128
C42   1   -0.271453    0.187906    0.487939    11.00000    0.01780    0.01737 =
         0.01583   -0.00192   -0.00036   -0.00357
AFIX  43
H42   2   -0.305002    0.247746    0.480703    11.00000   -1.20000
AFIX   0
C66   1   -0.188677    0.161404    0.686149    11.00000    0.01192    0.01698 =
         0.01617   -0.00079   -0.00210   -0.00279
AFIX  43
H66   2   -0.136227    0.149624    0.644350    11.00000   -1.20000
AFIX   0
C63   1   -0.336850    0.193045    0.809538    11.00000    0.02139    0.02503 =
         0.01405    0.00099   -0.00064   -0.00656
C65   1   -0.147994    0.144292    0.745302    11.00000    0.01504    0.01736 =
         0.02054    0.00048   -0.00597   -0.00326
C41   1   -0.280437    0.157072    0.553968    11.00000    0.01239    0.01590 =
         0.01656   -0.00051   -0.00213   -0.00429
C43   1   -0.214836    0.133391    0.432749    11.00000    0.02655    0.02191 =
         0.01550   -0.00272    0.00085   -0.00519
C321  1    0.246863    0.265560    0.325753    11.00000    0.02426    0.02153 =
         0.01539    0.00458   -0.00277   -0.00506
AFIX  13
H321  2    0.288692    0.203683    0.332753    11.00000   -1.20000
AFIX   0
C221  1    0.318093    0.510190    0.229791    11.00000    0.02457    0.02651 =
         0.01891    0.00307   -0.00831   -0.01222
AFIX  13
H221  2    0.300837    0.494710    0.278216    11.00000   -1.20000
AFIX   0
C22   1    0.257974    0.614234    0.078609    11.00000    0.03019    0.02915 =
         0.02115    0.00664   -0.00723   -0.01648
AFIX  43
H22   2    0.235195    0.665127    0.105671    11.00000   -1.20000
AFIX   0
C11   1    0.050490    0.343478    0.060765    11.00000    0.02317    0.02046 =
         0.01331   -0.00042   -0.00360   -0.00643
C44   1   -0.164480    0.045820    0.440930    11.00000    0.02973    0.01993 =
         0.02400   -0.00752    0.00123   -0.00512
AFIX  43
H44   2   -0.125001    0.008765    0.403319    11.00000   -1.20000
AFIX   0
C114  1   -0.080059    0.518525    0.094367    11.00000    0.02259    0.02437 =
         0.01428    0.00098   -0.00230   -0.00424
AFIX  23
H11A  2   -0.022745    0.550389    0.083435    11.00000   -1.20000
H11B  2   -0.098862    0.506517    0.051832    11.00000   -1.20000
AFIX   0
C211  1    0.097430    0.629678    0.228479    11.00000    0.02665    0.01986 =
         0.01866   -0.00080   -0.00465   -0.00879
AFIX  13
H211  2    0.140120    0.672392    0.212015    11.00000   -1.20000
AFIX   0
C64   1   -0.221687    0.158421    0.808009    11.00000    0.02369    0.02386 =
         0.01714    0.00307   -0.00682   -0.00644
AFIX  43
H64   2   -0.193915    0.144790    0.848245    11.00000   -1.20000
AFIX   0
C12   1   -0.005591    0.312979    0.019731    11.00000    0.03134    0.02761 =
         0.01820   -0.00148   -0.00794   -0.01045
AFIX  43
H12   2   -0.086123    0.330851    0.027823    11.00000   -1.20000
AFIX   0
C24   1    0.344874    0.541013   -0.028054    11.00000    0.02624    0.04726 =
         0.01624    0.00878   -0.00247   -0.01971
AFIX  43
H24   2    0.382482    0.541846   -0.073591    11.00000   -1.20000
AFIX   0
C223  1    0.418693    0.436639    0.194842    11.00000    0.02013    0.03318 =
         0.02688    0.00315   -0.00762   -0.00918
AFIX 137
H22A  2    0.438423    0.449939    0.147160    11.00000   -1.50000
H22B  2    0.398308    0.382345    0.199404    11.00000   -1.50000
H22C  2    0.483871    0.430457    0.215546    11.00000   -1.50000
AFIX   0
C113  1   -0.187698    0.575809    0.140094    11.00000    0.01862    0.02858 =
         0.01888   -0.00199   -0.00553    0.00031
AFIX  23
H11C  2   -0.180417    0.634791    0.142888    11.00000   -1.20000
H11D  2   -0.254009    0.580670    0.119955    11.00000   -1.20000
AFIX   0
C222  1    0.353253    0.593137    0.226388    11.00000    0.03521    0.03595 =
         0.03363    0.00451   -0.01580   -0.02149
AFIX 137
H22D  2    0.422780    0.582012    0.243765    11.00000   -1.50000
H22E  2    0.292558    0.638685    0.253536    11.00000   -1.50000
H22F  2    0.366992    0.611963    0.179679    11.00000   -1.50000
AFIX   0
C112  1   -0.244153    0.462928    0.207273    11.00000    0.01756    0.03909 =
         0.02532   -0.00305    0.00166   -0.01155
AFIX  23
H11E  2   -0.314032    0.477972    0.188955    11.00000   -1.20000
H11F  2   -0.262772    0.442952    0.253872    11.00000   -1.20000
AFIX   0
C23   1    0.309682    0.615955    0.011127    11.00000    0.03386    0.03873 =
         0.02187    0.01135   -0.00670   -0.02206
AFIX  43
H23   2    0.320855    0.668359   -0.008066    11.00000   -1.20000
AFIX   0
C35   1    0.466143    0.253865    0.076947    11.00000    0.02016    0.03087 =
         0.01964    0.00376    0.00353    0.00006
AFIX  43
H35   2    0.473766    0.281462    0.034623    11.00000   -1.20000
AFIX   0
C311  1    0.149937    0.180908    0.243494    11.00000    0.03201    0.02140 =
         0.02493    0.00054   -0.00148   -0.01078
AFIX  13
H311  2    0.077445    0.196556    0.277878    11.00000   -1.20000
AFIX   0
C111  1   -0.153324    0.388376    0.164957    11.00000    0.02242    0.03214 =
         0.02175   -0.00255    0.00012   -0.01480
AFIX  23
H11G  2   -0.182137    0.375983    0.126213    11.00000   -1.20000
H11H  2   -0.138963    0.335441    0.192526    11.00000   -1.20000
AFIX   0
C15   1    0.231130    0.263998   -0.006520    11.00000    0.02999    0.02611 =
         0.01665   -0.00578    0.00061   -0.00410
AFIX  43
H15   2    0.311662    0.248141   -0.016363    11.00000   -1.20000
AFIX   0
C323  1    0.139663    0.290552    0.381120    11.00000    0.02821    0.03424 =
         0.01429    0.00355   -0.00176   -0.00291
AFIX 137
H32A  2    0.160682    0.280598    0.425064    11.00000   -1.50000
H32B  2    0.090722    0.255081    0.376606    11.00000   -1.50000
H32C  2    0.098899    0.351991    0.377163    11.00000   -1.50000
AFIX   0
C14   1    0.175164    0.231710   -0.046292    11.00000    0.04485    0.02683 =
         0.01647   -0.00689   -0.00219   -0.00829
AFIX  43
H14   2    0.217579    0.192936   -0.082431    11.00000   -1.20000
AFIX   0
C213  1   -0.011811    0.656308    0.201949    11.00000    0.02765    0.02285 =
         0.02908   -0.00048   -0.00918   -0.00429
AFIX 137
H21A  2   -0.055535    0.615609    0.217873    11.00000   -1.50000
H21B  2    0.006613    0.655510    0.152770    11.00000   -1.50000
H21C  2   -0.056802    0.714940    0.218134    11.00000   -1.50000
AFIX   0
C322  1    0.323543    0.320470    0.332838    11.00000    0.04780    0.04380 =
         0.02134    0.00574   -0.00931   -0.02723
AFIX 137
H32D  2    0.284692    0.381708    0.326373    11.00000   -1.50000
H32E  2    0.394108    0.302055    0.298958    11.00000   -1.50000
H32F  2    0.341036    0.312883    0.377729    11.00000   -1.50000
AFIX   0
C415  1   -0.124356   -0.081165    0.517219    11.00000    0.03526    0.01597 =
         0.03727   -0.00419   -0.00432   -0.00189
C212  1    0.071767    0.632120    0.305367    11.00000    0.03530    0.02806 =
         0.02089   -0.00522   -0.00333   -0.01046
AFIX 137
H21D  2    0.029906    0.691446    0.321291    11.00000   -1.50000
H21E  2    0.143102    0.613190    0.321310    11.00000   -1.50000
H21F  2    0.025879    0.593287    0.322675    11.00000   -1.50000
AFIX   0
C32   1    0.444412    0.171062    0.200511    11.00000    0.02519    0.02657 =
         0.02752    0.00979    0.00042    0.00115
AFIX  43
H32   2    0.437347    0.142589    0.242484    11.00000   -1.20000
AFIX   0
C613  1   -0.419404    0.208523    0.875324    11.00000    0.03200    0.04301 =
         0.01659    0.00109    0.00216   -0.01312
C513  1   -0.657201    0.075979    0.736315    11.00000    0.02392    0.03093 =
         0.04043    0.01764   -0.00847   -0.01292
C1N1  1   -0.295520    0.606261    0.253064    11.00000    0.01755    0.04235 =
         0.02623   -0.00970    0.00139    0.00025
AFIX  33
H1Z4  2   -0.271193    0.658334    0.253855    11.00000   -1.50000
H1Z5  2   -0.307619    0.582971    0.298495    11.00000   -1.50000
H1N3  2   -0.366453    0.621198    0.236763    11.00000   -1.50000
AFIX   0
C413  1   -0.203866    0.170053    0.363364    11.00000    0.04227    0.02985 =
         0.01797   -0.00234    0.00338   -0.00585
C34   1    0.558981    0.191026    0.093030    11.00000    0.02183    0.03631 =
         0.03262    0.00840    0.00580    0.00459
AFIX  43
H34   2    0.629798    0.176242    0.062077    11.00000   -1.20000
AFIX   0
C13   1    0.057394    0.256149   -0.033167    11.00000    0.04530    0.02830 =
         0.01818   -0.00310   -0.00975   -0.01493
AFIX  43
H13   2    0.019545    0.233985   -0.060418    11.00000   -1.20000
AFIX   0
B1    3   -0.355375    0.221020    0.617909    11.00000    0.01043    0.01549 =
         0.01407    0.00097   -0.00101   -0.00267
C33   1    0.547746    0.149851    0.154685    11.00000    0.02386    0.03615 =
         0.03795    0.01319    0.00235    0.00709
AFIX  43
H33   2    0.611223    0.106818    0.165642    11.00000   -1.20000
AFIX   0
C313  1    0.221879    0.093796    0.263258    11.00000    0.06610    0.02189 =
         0.04526    0.01152   -0.02324   -0.01832
AFIX 137
H31A  2    0.179902    0.051122    0.266194    11.00000   -1.50000
H31B  2    0.239848    0.099354    0.306941    11.00000   -1.50000
H31C  2    0.292377    0.074621    0.229412    11.00000   -1.50000
AFIX   0
C312  1    0.119346    0.171226    0.177037    11.00000    0.11864    0.04186 =
         0.06332    0.02490   -0.06198   -0.05091
AFIX 137
H31D  2    0.187063    0.162185    0.141030    11.00000   -1.50000
H31E  2    0.061283    0.223915    0.168296    11.00000   -1.50000
H31F  2    0.089895    0.121314    0.178778    11.00000   -1.50000
AFIX   0

same c1s2 c2s2 o1s2 c3s2 c4s2
same c4s1 c3s1 o1s1 c2s1 c1s1
same c4s2 c3s2 o1s2 c2s2 c1s2
C1S1  1    0.802569   -0.009490   -0.023348    11.00000    0.17814    0.08939 =
         0.09780   -0.01610   -0.02372   -0.02219
AFIX 137
H1S1  2    0.719609    0.005537   -0.011809    11.00000   -1.50000
H1S2  2    0.833510   -0.065908   -0.046495    11.00000   -1.50000
H1S3  2    0.825164    0.034902   -0.052823    11.00000   -1.50000
AFIX   0
C2S1  1    0.849150   -0.014240    0.041689    11.00000    0.16044    0.06276 =
         0.09247   -0.00676   -0.02063   -0.01504
AFIX  23
H2S1  2    0.806029   -0.042089    0.077749    11.00000   -1.20000
H2S2  2    0.929961   -0.049127    0.033448    11.00000   -1.20000
AFIX   0
O1S1  9    0.837587    0.071704    0.061250    11.00000    0.10525    0.06130 =
         0.09928    0.00026   -0.03431   -0.00512
C3S1  1    0.870576    0.075172    0.122790    11.00000    0.07235    0.08455 =
         0.09089    0.00104   -0.03057   -0.02151
AFIX  23
H3S1  2    0.952536    0.044752    0.118046    11.00000   -1.20000
H3S2  2    0.828027    0.045861    0.158011    11.00000   -1.20000
AFIX   0
C4S1  1    0.847469    0.165128    0.141937    11.00000    0.12690    0.09390 =
         0.13464    0.02470   -0.04887   -0.05482
AFIX 137
H4S1  2    0.893221    0.192909    0.108233    11.00000   -1.50000
H4S2  2    0.866781    0.167683    0.185689    11.00000   -1.50000
H4S3  2    0.766805    0.195511    0.144813    11.00000   -1.50000
AFIX   0

PART  -1
C1S2  1   -0.513108    0.139021    0.417653    10.50000    0.05994    0.05784 =
         0.05238   -0.00423   -0.01655   -0.01702
AFIX 137
H1S4  2   -0.464871    0.164715    0.436554    10.50000   -1.50000
H1S5  2   -0.593027    0.169075    0.436154    10.50000   -1.50000
H1S6  2   -0.497742    0.144843    0.368732    10.50000   -1.50000
AFIX   0
C2S2  1   -0.488422    0.045857    0.435084    10.50000    0.05856    0.04994 =
         0.05295   -0.01890   -0.00583   -0.00849
AFIX  23
H2S3  2   -0.537456    0.021287    0.415050    10.50000   -1.20000
H2S4  2   -0.408876    0.016241    0.413281    10.50000   -1.20000
AFIX   0
O1S2  9   -0.503332    0.024148    0.505623    10.50000    0.12448    0.04653 =
         0.08404   -0.01806   -0.05159   -0.01746
C3S2  1   -0.483586   -0.070454    0.524104    10.50000    0.06785    0.03161 =
         0.06950   -0.01104   -0.00338    0.00066
AFIX  23
H3S3  2   -0.536939   -0.092017    0.505620    10.50000   -1.20000
H3S4  2   -0.405993   -0.102604    0.500688    10.50000   -1.20000
AFIX   0
C4S2  1   -0.495028   -0.093604    0.594079    10.50000    0.08040    0.04440 =
         0.08357   -0.00298   -0.03667   -0.00570
AFIX 137
H4S4  2   -0.477236   -0.156768    0.598089    10.50000   -1.50000
H4S5  2   -0.573047   -0.066280    0.617946    10.50000   -1.50000
H4S6  2   -0.442566   -0.073473    0.613691    10.50000   -1.50000
AFIX   0

PART   0
H2N1  2   -0.072719    0.487420    0.273571    11.00000    0.03043
H1N1  2   -0.015746    0.467454    0.327027    11.00000    0.03553
H1N2  2   -0.144943    0.398955    0.356290    11.00000    0.03914
H2N2  2   -0.040904    0.327144    0.324705    11.00000    0.05300
PART   1
F431  5   -0.095093    0.162935    0.334953    21.00000    0.04510    0.11813 =
         0.04357    0.03160    0.00180   -0.03383
F432  5   -0.225092    0.121005    0.320154    21.00000    0.10570    0.06404 =
         0.02312    0.00355   -0.02324   -0.04079
F433  5   -0.264299    0.248691    0.359558    21.00000    0.15399    0.03928 =
         0.01989    0.01029    0.01743    0.04620
PART   2
F436  5   -0.154886    0.233307    0.359610   -21.00000    0.10874    0.08986 =
         0.04188    0.03887   -0.00419   -0.06114
F435  5   -0.139617    0.126190    0.315391   -21.00000    0.04510    0.11813 =
         0.04357    0.03160    0.00180   -0.03383
F434  5   -0.302750    0.199196    0.345081   -21.00000    0.08307    0.11321 =
         0.05883    0.05809   -0.03373   -0.03103
PART   0

HKLF 4

REM  a14133 in P-1
REM R1 =  0.0552 for   23231 Fo > 4sig(Fo)  and  0.0743 for all   29765 data
REM   1041 parameters refined using   1087 restraints

END

WGHT      0.0963      3.6496

REM Highest difference peak  1.977,  deepest hole -1.331,  1-sigma level  0.110
Q1    1   0.5613  0.0021  0.0027  11.00000  0.05    1.98
Q2    1   0.6450 -0.0274 -0.0584  11.00000  0.05    1.80
Q3    1   1.0000  0.0000  0.0000  10.50000  0.05    1.61
Q4    1   0.1058  0.3687  0.1975  11.00000  0.05    0.92
Q5    1  -0.2659  0.1591  0.3304  11.00000  0.05    0.87
Q6    1  -0.5185  0.2368  0.8746  11.00000  0.05    0.85
Q7    1   0.1813  0.2420  0.2373  11.00000  0.05    0.85
Q8    1   0.2135  0.3285  0.0967  11.00000  0.05    0.84
Q9    1  -0.1621 -0.1273  0.4946  11.00000  0.05    0.84
Q10   1   0.8895  0.1160  0.0887  11.00000  0.05    0.80
Q11   1  -0.4017  0.2560  0.9112  11.00000  0.05    0.76
Q12   1  -0.6761  0.0138  0.7281  11.00000  0.05    0.73
Q13   1  -0.0005 -0.0995  0.4605  11.00000  0.05    0.71
Q14   1  -0.1763  0.1220  0.3165  11.00000  0.05    0.70
Q15   1  -0.6211  0.0816  0.7961  11.00000  0.05    0.69
Q16   1  -0.7643  0.3780  0.5730  11.00000  0.05    0.69
Q17   1  -0.5492  0.0679  0.4456  11.00000  0.05    0.69
Q18   1  -0.5458 -0.0473  0.5381  11.00000  0.05    0.68
Q19   1   1.0085  0.0414  0.0595  11.00000  0.05    0.65
Q20   1  -0.4420  0.4375  0.6061  11.00000  0.05    0.64
Q21   1   0.7399 -0.0135 -0.0571  11.00000  0.05    0.64
Q22   1  -0.4830  0.5176  0.5982  11.00000  0.05    0.63
Q23   1  -0.3922  0.1620  0.9235  11.00000  0.05    0.63
Q24   1  -0.2010  0.2403  0.3590  11.00000  0.05    0.62
Q25   1  -0.1357  0.2083  0.3450  11.00000  0.05    0.61
Q26   1  -0.7191  0.2735  0.5890  11.00000  0.05    0.61
Q27   1  -0.3824  0.4814  0.5809  11.00000  0.05    0.61
Q28   1  -0.5219  0.2322  0.6094  11.00000  0.05    0.59
Q29   1   0.2119  0.4765  0.1881  11.00000  0.05    0.59
Q30   1  -0.2397  0.1599  0.4587  11.00000  0.05    0.59
;
_shelx_res_checksum              89932

_vrf_PLAT374_a14133_final        
;
PROBLEM: Long    N - N         Bond  N01    -   N02    ..       1.47 Ang.  
RESPONSE: This N-N bond length is not unexpected for a hydrazine moiety (N-N bond length for free hydrazine is 1.45 Ang.) and a search of the CCSD reveals many hydrazine and hydrazine derivative complexes with N-N bond lengths of 1.47 Ang. or more.
;
_chemical_properties_physical    ', Air-sensitive,Moisture-sensitive'
####################################################################### 
# 
# This file contains crystal structure data downloaded from the 
# Cambridge Structural Database (CSD) hosted by the Cambridge 
# Crystallographic Data Centre (CCDC).
# 
# Full information about CCDC data access policies and citation 
# guidelines are available at http://www.ccdc.cam.ac.uk/access/V1 
# 
# Audit and citation data items may have been added by the CCDC. 
# Please retain this information to preserve the provenance of 
# this file and to allow appropriate attribution of the data. 
# 
#######################################################################

data_a15176_a
_database_code_depnum_ccdc_archive 'CCDC 1511366'
_audit_update_record             
;
2016-10-24 deposited with the CCDC.
2016-12-08 downloaded from the CCDC.
;

_audit_creation_method           SHELXL-2014/7
_shelx_SHELXL_version_number     2014/7
_chemical_name_systematic        {[SiP(NMe)3]FeN2}{Na(THF)3}
_chemical_name_common            "Compound 6'"
_chemical_melting_point          ?
_chemical_formula_moiety         ?
_chemical_formula_sum            'C45 H69 Fe N5 Na O3 P3 Si'
_chemical_formula_weight         927.89

loop_
_atom_type_symbol
_atom_type_description
_atom_type_scat_dispersion_real
_atom_type_scat_dispersion_imag
_atom_type_scat_source
C C 0.0033 0.0016 'International Tables Vol C Tables 4.2.6.8 and 6.1.1.4'
H H 0.0000 0.0000 'International Tables Vol C Tables 4.2.6.8 and 6.1.1.4'
N N 0.0061 0.0033 'International Tables Vol C Tables 4.2.6.8 and 6.1.1.4'
O O 0.0106 0.0060 'International Tables Vol C Tables 4.2.6.8 and 6.1.1.4'
Na Na 0.0362 0.0249 'International Tables Vol C Tables 4.2.6.8 and 6.1.1.4'
Si Si 0.0817 0.0704 'International Tables Vol C Tables 4.2.6.8 and 6.1.1.4'
P P 0.1023 0.0942 'International Tables Vol C Tables 4.2.6.8 and 6.1.1.4'
Fe Fe 0.3463 0.8444 'International Tables Vol C Tables 4.2.6.8 and 6.1.1.4'

_space_group_crystal_system      orthorhombic
_space_group_IT_number           62
_space_group_name_H-M_alt        'P n m a'
_space_group_name_Hall           '-P 2ac 2n'

_shelx_space_group_comment       
;
The symmetry employed for this shelxl refinement is uniquely defined
by the following loop, which should always be used as a source of
symmetry information in preference to the above space-group names.
They are only intended as comments.
;

loop_
_space_group_symop_operation_xyz
'x, y, z'
'-x+1/2, -y, z+1/2'
'-x, y+1/2, -z'
'x+1/2, -y+1/2, -z+1/2'
'-x, -y, -z'
'x-1/2, y, -z-1/2'
'x, -y-1/2, z'
'-x-1/2, y-1/2, z-1/2'

_cell_length_a                   24.918(6)
_cell_length_b                   16.256(4)
_cell_length_c                   12.349(3)
_cell_angle_alpha                90
_cell_angle_beta                 90
_cell_angle_gamma                90
_cell_volume                     5002(2)
_cell_formula_units_Z            4
_cell_measurement_temperature    270(2)
_cell_measurement_reflns_used    9729
_cell_measurement_theta_min      2.23
_cell_measurement_theta_max      25.99

_exptl_crystal_description       block
_exptl_crystal_colour            'dark red'
_exptl_crystal_density_meas      ?
_exptl_crystal_density_method    ?
_exptl_crystal_density_diffrn    1.232
_exptl_crystal_F_000             1976
_exptl_transmission_factor_min   ?
_exptl_transmission_factor_max   ?
_exptl_crystal_size_max          ?
_exptl_crystal_size_mid          ?
_exptl_crystal_size_min          ?
_exptl_absorpt_coefficient_mu    0.472
_shelx_estimated_absorpt_T_min   ?
_shelx_estimated_absorpt_T_max   ?
_exptl_absorpt_correction_type   multi-scan
_exptl_absorpt_correction_T_min  .6427
_exptl_absorpt_correction_T_max  .7382
_exptl_absorpt_process_details   ?
_exptl_absorpt_special_details   ?
_diffrn_ambient_temperature      200(2)
_diffrn_radiation_wavelength     0.71073
_diffrn_radiation_type           MoK\a
_diffrn_source                   ?
_diffrn_measurement_device_type  'Bruker APEX-II CCD'
_diffrn_measurement_method       '\f and \w scans'
_diffrn_detector_area_resol_mean ?
_diffrn_reflns_number            210829
_diffrn_reflns_av_unetI/netI     0.0569
_diffrn_reflns_av_R_equivalents  0.1306
_diffrn_reflns_limit_h_min       -35
_diffrn_reflns_limit_h_max       36
_diffrn_reflns_limit_k_min       -23
_diffrn_reflns_limit_k_max       23
_diffrn_reflns_limit_l_min       -18
_diffrn_reflns_limit_l_max       17
_diffrn_reflns_theta_min         1.840
_diffrn_reflns_theta_max         31.819
_diffrn_reflns_theta_full        25.242
_diffrn_measured_fraction_theta_max 0.936
_diffrn_measured_fraction_theta_full 1.000
_diffrn_reflns_Laue_measured_fraction_max 0.936
_diffrn_reflns_Laue_measured_fraction_full 1.000
_diffrn_reflns_point_group_measured_fraction_max 0.936
_diffrn_reflns_point_group_measured_fraction_full 1.000
_reflns_number_total             8257
_reflns_number_gt                5902
_reflns_threshold_expression     'I > 2\s(I)'
_reflns_Friedel_coverage         0.000
_reflns_Friedel_fraction_max     .
_reflns_Friedel_fraction_full    .

_reflns_special_details          
;
 Reflections were merged by SHELXL according to the crystal
 class for the calculation of statistics and refinement.
 
 _reflns_Friedel_fraction is defined as the number of unique
 Friedel pairs measured divided by the number that would be
 possible theoretically, ignoring centric projections and
 systematic absences.
;

_computing_data_collection       ?
_computing_cell_refinement       ?
_computing_data_reduction        ?
_computing_structure_solution    ?
_computing_structure_refinement  'SHELXL-2014/7 (Sheldrick, 2014)'
_computing_molecular_graphics    ?
_computing_publication_material  ?
_refine_special_details          ?
_refine_ls_structure_factor_coef Fsqd
_refine_ls_matrix_type           full
_refine_ls_weighting_scheme      calc
_refine_ls_weighting_details     
'w=1/[\s^2^(Fo^2^)+(0.0689P)^2^+4.5993P] where P=(Fo^2^+2Fc^2^)/3'
_atom_sites_solution_primary     ?
_atom_sites_solution_secondary   ?
_atom_sites_solution_hydrogens   geom
_refine_ls_hydrogen_treatment    constr
_refine_ls_extinction_method     none
_refine_ls_extinction_coef       .
_refine_ls_number_reflns         8257
_refine_ls_number_parameters     356
_refine_ls_number_restraints     521
_refine_ls_R_factor_all          0.1078
_refine_ls_R_factor_gt           0.0699
_refine_ls_wR_factor_ref         0.1863
_refine_ls_wR_factor_gt          0.1665
_refine_ls_goodness_of_fit_ref   1.094
_refine_ls_restrained_S_all      1.081
_refine_ls_shift/su_max          0.031
_refine_ls_shift/su_mean         0.002

loop_
_atom_site_label
_atom_site_type_symbol
_atom_site_fract_x
_atom_site_fract_y
_atom_site_fract_z
_atom_site_U_iso_or_equiv
_atom_site_adp_type
_atom_site_occupancy
_atom_site_site_symmetry_order
_atom_site_calc_flag
_atom_site_refinement_flags_posn
_atom_site_refinement_flags_adp
_atom_site_refinement_flags_occupancy
_atom_site_disorder_assembly
_atom_site_disorder_group
Fe1 Fe 0.60534(2) 0.7500 0.58427(4) 0.03082(13) Uani 1 2 d S TU P A .
P2 P 0.64513(3) 0.86114(4) 0.63287(5) 0.03618(16) Uani 1 1 d . U . . .
P1 P 0.55128(4) 0.7500 0.45014(8) 0.0389(2) Uani 1 2 d S TU P . .
Si1 Si 0.66776(4) 0.7500 0.45387(9) 0.0418(2) Uani 1 2 d S TU P . .
Na1 Na 0.41365(7) 0.7500 0.66712(18) 0.0637(5) Uani 1 2 d S TU P . .
N11 N 0.54913(12) 0.7500 0.6704(2) 0.0361(6) Uani 1 2 d S TU P . .
N12 N 0.50877(14) 0.7500 0.7151(3) 0.0502(8) Uani 1 2 d S TU P A .
N1 N 0.42014(15) 0.7500 0.4461(4) 0.0626(10) Uani 1 2 d S TU P A .
N2 N 0.59631(13) 0.9560(2) 0.8376(3) 0.0769(10) Uani 1 1 d . U . . .
C26 C 0.70328(12) 0.89274(18) 0.5510(3) 0.0483(6) Uani 1 1 d . U . . .
C21 C 0.71407(11) 0.8420(2) 0.4630(3) 0.0503(7) Uani 1 1 d . U . . .
C11 C 0.5805(2) 0.7500 0.3135(3) 0.0544(10) Uani 1 2 d S TU P . .
C16 C 0.6359(2) 0.7500 0.3131(3) 0.0558(10) Uani 1 2 d S TU P . .
C214 C 0.60710(13) 0.95876(18) 0.6389(3) 0.0538(7) Uani 1 1 d . U . . .
H21A H 0.6319 1.0044 0.6461 0.065 Uiso 1 1 calc R U . . .
H21B H 0.5872 0.9661 0.5721 0.065 Uiso 1 1 calc R U . . .
C111 C 0.50225(12) 0.66415(18) 0.4499(3) 0.0499(7) Uani 1 1 d . U . . .
H11A H 0.5186 0.6187 0.4110 0.060 Uiso 1 1 calc R U . . .
H11B H 0.4978 0.6464 0.5243 0.060 Uiso 1 1 calc R U . . .
C211 C 0.67204(13) 0.8718(2) 0.7718(2) 0.0531(7) Uani 1 1 d . U . . .
H21C H 0.6933 0.8237 0.7901 0.064 Uiso 1 1 calc R U . . .
H21D H 0.6951 0.9198 0.7759 0.064 Uiso 1 1 calc R U . . .
C213 C 0.56881(14) 0.9589(2) 0.7329(3) 0.0690(10) Uani 1 1 d . U . . .
H21E H 0.5469 1.0081 0.7296 0.083 Uiso 1 1 calc R U . . .
H21F H 0.5451 0.9117 0.7269 0.083 Uiso 1 1 calc R U . . .
C212 C 0.62590(17) 0.8806(3) 0.8517(3) 0.0706(10) Uani 1 1 d . U . . .
H21G H 0.6016 0.8344 0.8429 0.085 Uiso 1 1 calc R U . . .
H21H H 0.6400 0.8786 0.9248 0.085 Uiso 1 1 calc R U . . .
C25 C 0.73489(14) 0.9612(2) 0.5700(3) 0.0669(9) Uani 1 1 d . U . . .
H25 H 0.7274 0.9948 0.6291 0.080 Uiso 1 1 calc R U . . .
C112 C 0.44625(14) 0.6767(2) 0.4029(3) 0.0626(9) Uani 1 1 d . U . . .
H11C H 0.4489 0.6815 0.3248 0.075 Uiso 1 1 calc R U . A .
H11D H 0.4244 0.6289 0.4191 0.075 Uiso 1 1 calc R U . . .
C12 C 0.5520(3) 0.7500 0.2155(4) 0.0825(17) Uani 1 2 d S TU P . .
H12 H 0.5147 0.7500 0.2160 0.099 Uiso 1 2 calc R U P . .
C22 C 0.75784(15) 0.8621(3) 0.3967(3) 0.0716(10) Uani 1 1 d . U . . .
H22 H 0.7661 0.8287 0.3379 0.086 Uiso 1 1 calc R U . . .
C24 C 0.77732(16) 0.9804(3) 0.5026(4) 0.0834(12) Uani 1 1 d . U . . .
H24 H 0.7978 1.0271 0.5157 0.100 Uiso 1 1 calc R U . . .
C15 C 0.6631(3) 0.7500 0.2140(4) 0.0851(18) Uani 1 2 d S TU P . .
H15 H 0.7004 0.7500 0.2120 0.102 Uiso 1 2 calc R U P . .
C23 C 0.78901(16) 0.9311(3) 0.4175(4) 0.0851(13) Uani 1 1 d . U . . .
H23 H 0.8180 0.9435 0.3728 0.102 Uiso 1 1 calc R U . . .
C1N1 C 0.3631(2) 0.7500 0.4109(6) 0.095(2) Uani 1 2 d S TU P . .
H1N1 H 0.3455 0.7980 0.4388 0.143 Uiso 0.5 1 calc R U P A .
H1N2 H 0.3615 0.7505 0.3332 0.143 Uiso 1 2 calc R U P . .
H1N3 H 0.3456 0.7015 0.4378 0.143 Uiso 0.5 1 calc R U P . .
C13 C 0.5791(4) 0.7500 0.1193(5) 0.108(2) Uani 1 2 d S TU P . .
H13 H 0.5600 0.7500 0.0546 0.130 Uiso 1 2 calc R U P . .
C14 C 0.6331(4) 0.7500 0.1171(5) 0.106(2) Uani 1 2 d S TU P . .
H14 H 0.6509 0.7500 0.0509 0.128 Uiso 1 2 calc R U P . .
C1N2 C 0.5572(2) 0.9656(4) 0.9263(5) 0.138(3) Uani 1 1 d . U . . .
H1N4 H 0.5376 1.0159 0.9165 0.207 Uiso 1 1 calc R U . . .
H1N5 H 0.5327 0.9200 0.9258 0.207 Uiso 1 1 calc R U . . .
H1N6 H 0.5759 0.9672 0.9943 0.207 Uiso 1 1 calc R U . . .
O1S1 O 0.3849(5) 0.6136(11) 0.6494(12) 0.084(3) Uani 0.587(19) 1 d D U P A 1
C1S1 C 0.4234(5) 0.5622(9) 0.6982(17) 0.121(5) Uani 0.587(19) 1 d D U P A 1
H1S1 H 0.4450 0.5937 0.7487 0.146 Uiso 0.587(19) 1 calc R U P A 1
H1S2 H 0.4470 0.5394 0.6434 0.146 Uiso 0.587(19) 1 calc R U P A 1
C4S1 C 0.3335(6) 0.5864(10) 0.6798(17) 0.132(5) Uani 0.587(19) 1 d D U P A 1
H4S1 H 0.3112 0.5796 0.6160 0.159 Uiso 0.587(19) 1 calc R U P A 1
H4S2 H 0.3166 0.6269 0.7265 0.159 Uiso 0.587(19) 1 calc R U P A 1
C3S1 C 0.3383(5) 0.5080(9) 0.7370(13) 0.135(4) Uani 0.587(19) 1 d D U P A 1
H3S1 H 0.3237 0.4636 0.6936 0.162 Uiso 0.587(19) 1 calc R U P A 1
H3S2 H 0.3191 0.5100 0.8053 0.162 Uiso 0.587(19) 1 calc R U P A 1
C2S1 C 0.3960(5) 0.4959(8) 0.7553(15) 0.123(4) Uani 0.587(19) 1 d D U P A 1
H2S1 H 0.4040 0.4981 0.8321 0.148 Uiso 0.587(19) 1 calc R U P A 1
H2S2 H 0.4073 0.4429 0.7274 0.148 Uiso 0.587(19) 1 calc R U P A 1
O1S3 O 0.3880(8) 0.6134(15) 0.679(2) 0.097(5) Uani 0.413(19) 1 d . U P A 2
C1S3 C 0.4189(8) 0.5384(10) 0.6594(18) 0.098(4) Uani 0.413(19) 1 d . U P A 2
H1S7 H 0.4267 0.5336 0.5827 0.117 Uiso 0.413(19) 1 calc R U P A 2
H1S8 H 0.4527 0.5412 0.6982 0.117 Uiso 0.413(19) 1 calc R U P A 2
C4S3 C 0.3378(10) 0.5675(14) 0.648(2) 0.107(5) Uani 0.413(19) 1 d . U P A 2
H4S7 H 0.3057 0.5912 0.6799 0.128 Uiso 0.413(19) 1 calc R U P A 2
H4S8 H 0.3336 0.5625 0.5703 0.128 Uiso 0.413(19) 1 calc R U P A 2
C3S3 C 0.3537(9) 0.4873(11) 0.701(2) 0.112(5) Uani 0.413(19) 1 d . U P A 2
H3S7 H 0.3457 0.4914 0.7775 0.135 Uiso 0.413(19) 1 calc R U P A 2
H3S8 H 0.3310 0.4442 0.6714 0.135 Uiso 0.413(19) 1 calc R U P A 2
C2S3 C 0.3902(7) 0.4703(8) 0.6933(16) 0.090(4) Uani 0.413(19) 1 d . U P A 2
H2S7 H 0.3931 0.4263 0.6405 0.107 Uiso 0.413(19) 1 calc R U P A 2
H2S8 H 0.4040 0.4505 0.7621 0.107 Uiso 0.413(19) 1 calc R U P A 2
O1S2 O 0.3916(2) 0.7624(11) 0.8544(5) 0.103(4) Uani 0.5 1 d D U P A -1
C1S2 C 0.3557(5) 0.7226(11) 0.9234(9) 0.154(7) Uani 0.5 1 d D U P A -1
H1S3 H 0.3466 0.6684 0.8960 0.185 Uiso 0.5 1 calc R U P A -1
H1S4 H 0.3231 0.7543 0.9320 0.185 Uiso 0.5 1 calc R U P A -1
C2S2 C 0.3856(6) 0.7165(10) 1.0283(11) 0.178(7) Uani 0.5 1 d D U P A -1
H2S3 H 0.3614 0.7235 1.0890 0.213 Uiso 0.5 1 calc R U P A -1
H2S4 H 0.4030 0.6633 1.0346 0.213 Uiso 0.5 1 calc R U P A -1
C3S2 C 0.4259(5) 0.7830(9) 1.0263(10) 0.156(6) Uani 0.5 1 d D U P A -1
H3S3 H 0.4164 0.8264 1.0767 0.187 Uiso 0.5 1 calc R U P A -1
H3S4 H 0.4612 0.7622 1.0445 0.187 Uiso 0.5 1 calc R U P A -1
C4S2 C 0.4243(6) 0.8118(8) 0.9182(8) 0.134(4) Uani 0.5 1 d D U P A -1
H4S3 H 0.4108 0.8677 0.9171 0.160 Uiso 0.5 1 calc R U P A -1
H4S4 H 0.4603 0.8121 0.8885 0.160 Uiso 0.5 1 calc R U P A -1

loop_
_atom_site_aniso_label
_atom_site_aniso_U_11
_atom_site_aniso_U_22
_atom_site_aniso_U_33
_atom_site_aniso_U_23
_atom_site_aniso_U_13
_atom_site_aniso_U_12
Fe1 0.0290(2) 0.0293(2) 0.0342(2) 0.000 -0.00066(18) 0.000
P2 0.0362(3) 0.0317(3) 0.0407(3) 0.0003(2) -0.0035(3) -0.0036(2)
P1 0.0408(5) 0.0338(5) 0.0423(5) 0.000 -0.0098(4) 0.000
Si1 0.0405(6) 0.0467(6) 0.0381(5) 0.000 0.0052(4) 0.000
Na1 0.0481(10) 0.0554(10) 0.0875(13) 0.000 -0.0041(9) 0.000
N11 0.0331(14) 0.0330(14) 0.0422(15) 0.000 -0.0003(12) 0.000
N12 0.0415(18) 0.0500(19) 0.059(2) 0.000 0.0093(15) 0.000
N1 0.044(2) 0.060(2) 0.084(3) 0.000 -0.0180(19) 0.000
N2 0.077(2) 0.076(2) 0.078(2) -0.0414(17) 0.0203(16) -0.0252(17)
C26 0.0432(14) 0.0428(14) 0.0589(16) 0.0127(12) -0.0022(12) -0.0090(12)
C21 0.0398(14) 0.0543(16) 0.0569(16) 0.0156(13) 0.0075(12) -0.0011(12)
C11 0.066(3) 0.055(2) 0.042(2) 0.000 -0.0132(18) 0.000
C16 0.075(3) 0.058(3) 0.0348(18) 0.000 0.0024(18) 0.000
C214 0.0535(17) 0.0359(14) 0.072(2) -0.0062(13) -0.0091(14) 0.0030(12)
C111 0.0503(16) 0.0362(14) 0.0631(17) -0.0045(12) -0.0136(13) -0.0019(12)
C211 0.0590(18) 0.0482(16) 0.0520(16) 0.0003(13) -0.0182(13) -0.0150(14)
C213 0.0522(18) 0.0453(17) 0.110(3) -0.0275(18) 0.0082(18) -0.0036(14)
C212 0.085(2) 0.084(3) 0.0430(16) -0.0093(16) -0.0053(16) -0.037(2)
C25 0.062(2) 0.0512(18) 0.087(2) 0.0120(17) -0.0030(17) -0.0201(16)
C112 0.0590(19) 0.0522(18) 0.077(2) -0.0051(16) -0.0225(17) -0.0104(15)
C12 0.100(4) 0.098(4) 0.050(3) 0.000 -0.020(3) 0.000
C22 0.060(2) 0.076(2) 0.078(2) 0.0232(19) 0.0219(18) -0.0038(18)
C24 0.064(2) 0.066(2) 0.120(3) 0.032(2) 0.000(2) -0.0273(19)
C15 0.100(4) 0.109(5) 0.047(3) 0.000 0.015(3) 0.000
C23 0.058(2) 0.080(3) 0.118(3) 0.046(2) 0.019(2) -0.012(2)
C1N1 0.055(3) 0.107(5) 0.124(5) 0.000 -0.030(3) 0.000
C13 0.129(5) 0.157(7) 0.039(3) 0.000 -0.018(3) 0.000
C14 0.135(5) 0.146(7) 0.038(2) 0.000 0.012(3) 0.000
C1N2 0.134(4) 0.155(5) 0.125(4) -0.086(4) 0.069(4) -0.054(4)
O1S1 0.065(4) 0.082(4) 0.104(6) 0.012(4) -0.015(4) -0.019(3)
C1S1 0.079(5) 0.082(6) 0.203(13) 0.049(7) -0.031(7) -0.023(5)
C4S1 0.067(5) 0.108(8) 0.222(15) -0.028(8) -0.009(8) -0.030(5)
C3S1 0.117(6) 0.102(7) 0.186(11) -0.036(7) 0.086(7) -0.037(6)
C2S1 0.152(7) 0.082(6) 0.136(10) 0.026(6) -0.020(8) -0.038(6)
O1S3 0.068(7) 0.061(5) 0.162(13) 0.007(8) 0.000(8) -0.016(5)
C1S3 0.090(7) 0.063(6) 0.140(11) -0.007(7) 0.028(8) -0.010(5)
C4S3 0.087(8) 0.093(8) 0.141(11) -0.035(8) -0.028(8) -0.018(6)
C3S3 0.110(9) 0.072(7) 0.154(12) -0.016(8) 0.027(10) -0.043(7)
C2S3 0.098(8) 0.063(5) 0.108(9) -0.010(6) 0.029(8) -0.019(6)
O1S2 0.083(3) 0.130(11) 0.096(3) -0.026(6) 0.029(3) -0.024(6)
C1S2 0.130(8) 0.21(2) 0.121(7) -0.013(9) 0.034(6) -0.077(10)
C2S2 0.170(12) 0.210(18) 0.153(9) 0.066(11) -0.004(9) -0.059(11)
C3S2 0.124(9) 0.201(17) 0.142(8) 0.048(9) -0.050(8) -0.034(8)
C4S2 0.155(10) 0.158(11) 0.088(5) -0.023(6) 0.020(7) -0.064(8)

_geom_special_details            
;
 All esds (except the esd in the dihedral angle between two l.s. planes)
 are estimated using the full covariance matrix.  The cell esds are taken
 into account individually in the estimation of esds in distances, angles
 and torsion angles; correlations between esds in cell parameters are only
 used when they are defined by crystal symmetry.  An approximate (isotropic)
 treatment of cell esds is used for estimating esds involving l.s. planes.
;

loop_
_geom_bond_atom_site_label_1
_geom_bond_atom_site_label_2
_geom_bond_distance
_geom_bond_site_symmetry_2
_geom_bond_publ_flag
Fe1 N11 1.759(3) . ?
Fe1 P1 2.1350(11) . ?
Fe1 P2 2.1465(8) . ?
Fe1 P2 2.1465(8) 7_575 ?
Fe1 Si1 2.2388(12) . ?
P2 C26 1.840(3) . ?
P2 C214 1.850(3) . ?
P2 C211 1.850(3) . ?
P1 C11 1.838(5) . ?
P1 C111 1.855(3) 7_575 ?
P1 C111 1.855(3) . ?
Si1 C21 1.892(3) 7_575 ?
Si1 C21 1.892(3) . ?
Si1 C16 1.911(4) . ?
Na1 O1S3 2.32(2) . ?
Na1 O1S3 2.32(2) 7_575 ?
Na1 O1S1 2.340(18) 7_575 ?
Na1 O1S1 2.340(18) . ?
Na1 O1S2 2.386(6) . ?
Na1 N12 2.443(4) . ?
Na1 N1 2.734(5) . ?
Na1 C1S1 3.087(14) 7_575 ?
Na1 C1S1 3.087(14) . ?
N11 N12 1.147(4) . ?
N1 C112 1.459(4) . ?
N1 C112 1.459(4) 7_575 ?
N1 C1N1 1.486(6) . ?
N2 C212 1.441(6) . ?
N2 C213 1.464(5) . ?
N2 C1N2 1.474(5) . ?
C26 C25 1.384(4) . ?
C26 C21 1.391(5) . ?
C21 C22 1.402(4) . ?
C11 C16 1.380(7) . ?
C11 C12 1.403(6) . ?
C16 C15 1.399(7) . ?
C214 C213 1.502(5) . ?
C214 H21A 0.9700 . ?
C214 H21B 0.9700 . ?
C111 C112 1.525(4) . ?
C111 H11A 0.9700 . ?
C111 H11B 0.9700 . ?
C211 C212 1.521(5) . ?
C211 H21C 0.9700 . ?
C211 H21D 0.9700 . ?
C213 H21E 0.9700 . ?
C213 H21F 0.9700 . ?
C212 H21G 0.9700 . ?
C212 H21H 0.9700 . ?
C25 C24 1.381(5) . ?
C25 H25 0.9300 . ?
C112 H11C 0.9700 . ?
C112 H11D 0.9700 . ?
C12 C13 1.366(9) . ?
C12 H12 0.9300 . ?
C22 C23 1.389(6) . ?
C22 H22 0.9300 . ?
C24 C23 1.353(7) . ?
C24 H24 0.9300 . ?
C15 C14 1.410(9) . ?
C15 H15 0.9300 . ?
C23 H23 0.9300 . ?
C1N1 H1N1 0.9600 . ?
C1N1 H1N2 0.9600 . ?
C1N1 H1N3 0.9600 . ?
C13 C14 1.347(11) . ?
C13 H13 0.9300 . ?
C14 H14 0.9300 . ?
C1N2 H1N4 0.9600 . ?
C1N2 H1N5 0.9600 . ?
C1N2 H1N6 0.9600 . ?
O1S1 C4S1 1.407(15) . ?
O1S1 C1S1 1.408(14) . ?
C1S1 C2S1 1.458(12) . ?
C1S1 H1S1 0.9700 . ?
C1S1 H1S2 0.9700 . ?
C4S1 C3S1 1.462(15) . ?
C4S1 H4S1 0.9700 . ?
C4S1 H4S2 0.9700 . ?
C3S1 C2S1 1.469(16) . ?
C3S1 H3S1 0.9700 . ?
C3S1 H3S2 0.9700 . ?
C2S1 H2S1 0.9700 . ?
C2S1 H2S2 0.9700 . ?
O1S3 C1S3 1.46(3) . ?
O1S3 C4S3 1.51(3) . ?
C1S3 C2S3 1.38(2) . ?
C1S3 C3S3 1.89(3) . ?
C1S3 H1S7 0.9700 . ?
C1S3 H1S8 0.9700 . ?
C4S3 C3S3 1.51(3) . ?
C4S3 H4S7 0.9700 . ?
C4S3 H4S8 0.9700 . ?
C3S3 C2S3 0.96(3) . ?
C3S3 H3S7 0.9700 . ?
C3S3 H3S8 0.9700 . ?
C2S3 H2S7 0.9700 . ?
C2S3 H2S8 0.9700 . ?
O1S2 C4S2 1.388(12) . ?
O1S2 C1S2 1.394(12) . ?
C1S2 C2S2 1.498(13) . ?
C1S2 H1S3 0.9700 . ?
C1S2 H1S4 0.9700 . ?
C2S2 C3S2 1.475(15) . ?
C2S2 H2S3 0.9700 . ?
C2S2 H2S4 0.9700 . ?
C3S2 C4S2 1.416(12) . ?
C3S2 H3S3 0.9700 . ?
C3S2 H3S4 0.9700 . ?
C4S2 H4S3 0.9700 . ?
C4S2 H4S4 0.9700 . ?

loop_
_geom_angle_atom_site_label_1
_geom_angle_atom_site_label_2
_geom_angle_atom_site_label_3
_geom_angle
_geom_angle_site_symmetry_1
_geom_angle_site_symmetry_3
_geom_angle_publ_flag
N11 Fe1 P1 88.10(11) . . ?
N11 Fe1 P2 101.46(6) . . ?
P1 Fe1 P2 120.56(2) . . ?
N11 Fe1 P2 101.46(6) . 7_575 ?
P1 Fe1 P2 120.55(2) . 7_575 ?
P2 Fe1 P2 114.64(4) . 7_575 ?
N11 Fe1 Si1 171.23(11) . . ?
P1 Fe1 Si1 83.13(5) . . ?
P2 Fe1 Si1 83.12(3) . . ?
P2 Fe1 Si1 83.12(3) 7_575 . ?
C26 P2 C214 100.72(15) . . ?
C26 P2 C211 101.44(14) . . ?
C214 P2 C211 93.92(15) . . ?
C26 P2 Fe1 116.42(11) . . ?
C214 P2 Fe1 119.78(10) . . ?
C211 P2 Fe1 120.35(10) . . ?
C11 P1 C111 105.02(14) . 7_575 ?
C11 P1 C111 105.02(14) . . ?
C111 P1 C111 97.60(19) 7_575 . ?
C11 P1 Fe1 117.57(15) . . ?
C111 P1 Fe1 114.64(10) 7_575 . ?
C111 P1 Fe1 114.64(10) . . ?
C21 Si1 C21 104.43(19) 7_575 . ?
C21 Si1 C16 107.91(13) 7_575 . ?
C21 Si1 C16 107.92(13) . . ?
C21 Si1 Fe1 112.39(10) 7_575 . ?
C21 Si1 Fe1 112.39(10) . . ?
C16 Si1 Fe1 111.43(16) . . ?
O1S3 Na1 O1S3 147.0(11) . 7_575 ?
O1S1 Na1 O1S1 142.7(7) 7_575 . ?
O1S1 Na1 O1S2 86.6(6) 7_575 . ?
O1S1 Na1 O1S2 95.7(6) . . ?
O1S3 Na1 N12 104.6(5) . . ?
O1S3 Na1 N12 104.6(5) 7_575 . ?
O1S1 Na1 N12 108.6(3) 7_575 . ?
O1S1 Na1 N12 108.6(3) . . ?
O1S2 Na1 N12 89.33(18) . . ?
O1S3 Na1 N1 94.6(7) . . ?
O1S3 Na1 N1 94.6(7) 7_575 . ?
O1S1 Na1 N1 85.7(4) 7_575 . ?
O1S1 Na1 N1 85.7(4) . . ?
O1S2 Na1 N1 168.9(3) . . ?
N12 Na1 N1 100.64(14) . . ?
O1S1 Na1 C1S1 25.7(4) 7_575 7_575 ?
O1S1 Na1 C1S1 166.6(5) . 7_575 ?
O1S2 Na1 C1S1 79.3(6) . 7_575 ?
N12 Na1 C1S1 83.9(2) . 7_575 ?
N1 Na1 C1S1 96.9(4) . 7_575 ?
O1S1 Na1 C1S1 166.6(5) 7_575 . ?
O1S1 Na1 C1S1 25.7(4) . . ?
O1S2 Na1 C1S1 88.9(6) . . ?
N12 Na1 C1S1 83.9(2) . . ?
N1 Na1 C1S1 96.9(4) . . ?
C1S1 Na1 C1S1 163.1(7) 7_575 . ?
N12 N11 Fe1 171.5(3) . . ?
N11 N12 Na1 137.2(3) . . ?
C112 N1 C112 109.5(4) . 7_575 ?
C112 N1 C1N1 108.6(3) . . ?
C112 N1 C1N1 108.6(3) 7_575 . ?
C112 N1 Na1 113.1(2) . . ?
C112 N1 Na1 113.1(2) 7_575 . ?
C1N1 N1 Na1 103.7(4) . . ?
C212 N2 C213 111.9(3) . . ?
C212 N2 C1N2 109.8(4) . . ?
C213 N2 C1N2 110.1(4) . . ?
C25 C26 C21 120.0(3) . . ?
C25 C26 P2 125.4(3) . . ?
C21 C26 P2 114.6(2) . . ?
C26 C21 C22 117.9(3) . . ?
C26 C21 Si1 113.4(2) . . ?
C22 C21 Si1 128.6(3) . . ?
C16 C11 C12 120.2(5) . . ?
C16 C11 P1 113.5(3) . . ?
C12 C11 P1 126.3(4) . . ?
C11 C16 C15 119.1(5) . . ?
C11 C16 Si1 114.4(3) . . ?
C15 C16 Si1 126.5(4) . . ?
C213 C214 P2 110.9(2) . . ?
C213 C214 H21A 109.5 . . ?
P2 C214 H21A 109.5 . . ?
C213 C214 H21B 109.5 . . ?
P2 C214 H21B 109.5 . . ?
H21A C214 H21B 108.0 . . ?
C112 C111 P1 120.2(2) . . ?
C112 C111 H11A 107.3 . . ?
P1 C111 H11A 107.3 . . ?
C112 C111 H11B 107.3 . . ?
P1 C111 H11B 107.3 . . ?
H11A C111 H11B 106.9 . . ?
C212 C211 P2 109.6(2) . . ?
C212 C211 H21C 109.7 . . ?
P2 C211 H21C 109.7 . . ?
C212 C211 H21D 109.7 . . ?
P2 C211 H21D 109.7 . . ?
H21C C211 H21D 108.2 . . ?
N2 C213 C214 112.6(3) . . ?
N2 C213 H21E 109.1 . . ?
C214 C213 H21E 109.1 . . ?
N2 C213 H21F 109.1 . . ?
C214 C213 H21F 109.1 . . ?
H21E C213 H21F 107.8 . . ?
N2 C212 C211 112.9(3) . . ?
N2 C212 H21G 109.0 . . ?
C211 C212 H21G 109.0 . . ?
N2 C212 H21H 109.0 . . ?
C211 C212 H21H 109.0 . . ?
H21G C212 H21H 107.8 . . ?
C24 C25 C26 121.0(4) . . ?
C24 C25 H25 119.5 . . ?
C26 C25 H25 119.5 . . ?
N1 C112 C111 112.2(3) . . ?
N1 C112 H11C 109.2 . . ?
C111 C112 H11C 109.2 . . ?
N1 C112 H11D 109.2 . . ?
C111 C112 H11D 109.2 . . ?
H11C C112 H11D 107.9 . . ?
C13 C12 C11 120.0(6) . . ?
C13 C12 H12 120.0 . . ?
C11 C12 H12 120.0 . . ?
C23 C22 C21 121.0(4) . . ?
C23 C22 H22 119.5 . . ?
C21 C22 H22 119.5 . . ?
C23 C24 C25 120.0(4) . . ?
C23 C24 H24 120.0 . . ?
C25 C24 H24 120.0 . . ?
C16 C15 C14 119.1(6) . . ?
C16 C15 H15 120.4 . . ?
C14 C15 H15 120.4 . . ?
C24 C23 C22 120.1(4) . . ?
C24 C23 H23 120.0 . . ?
C22 C23 H23 120.0 . . ?
N1 C1N1 H1N1 109.5 . . ?
N1 C1N1 H1N2 109.5 . . ?
H1N1 C1N1 H1N2 109.5 . . ?
N1 C1N1 H1N3 109.5 . . ?
H1N1 C1N1 H1N3 109.5 . . ?
H1N2 C1N1 H1N3 109.5 . . ?
C14 C13 C12 120.7(6) . . ?
C14 C13 H13 119.6 . . ?
C12 C13 H13 119.6 . . ?
C13 C14 C15 120.8(6) . . ?
C13 C14 H14 119.6 . . ?
C15 C14 H14 119.6 . . ?
N2 C1N2 H1N4 109.5 . . ?
N2 C1N2 H1N5 109.5 . . ?
H1N4 C1N2 H1N5 109.5 . . ?
N2 C1N2 H1N6 109.5 . . ?
H1N4 C1N2 H1N6 109.5 . . ?
H1N5 C1N2 H1N6 109.5 . . ?
C4S1 O1S1 C1S1 108.6(12) . . ?
C4S1 O1S1 Na1 123.5(14) . . ?
C1S1 O1S1 Na1 108.3(11) . . ?
O1S1 C1S1 C2S1 109.1(10) . . ?
O1S1 C1S1 Na1 46.0(8) . . ?
C2S1 C1S1 Na1 139.0(10) . . ?
O1S1 C1S1 H1S1 109.9 . . ?
C2S1 C1S1 H1S1 109.9 . . ?
Na1 C1S1 H1S1 66.5 . . ?
O1S1 C1S1 H1S2 109.9 . . ?
C2S1 C1S1 H1S2 109.9 . . ?
Na1 C1S1 H1S2 109.7 . . ?
H1S1 C1S1 H1S2 108.3 . . ?
O1S1 C4S1 C3S1 109.2(11) . . ?
O1S1 C4S1 H4S1 109.8 . . ?
C3S1 C4S1 H4S1 109.8 . . ?
O1S1 C4S1 H4S2 109.8 . . ?
C3S1 C4S1 H4S2 109.8 . . ?
H4S1 C4S1 H4S2 108.3 . . ?
C4S1 C3S1 C2S1 105.7(9) . . ?
C4S1 C3S1 H3S1 110.6 . . ?
C2S1 C3S1 H3S1 110.6 . . ?
C4S1 C3S1 H3S2 110.6 . . ?
C2S1 C3S1 H3S2 110.6 . . ?
H3S1 C3S1 H3S2 108.7 . . ?
C1S1 C2S1 C3S1 106.6(9) . . ?
C1S1 C2S1 H2S1 110.4 . . ?
C3S1 C2S1 H2S1 110.4 . . ?
C1S1 C2S1 H2S2 110.4 . . ?
C3S1 C2S1 H2S2 110.4 . . ?
H2S1 C2S1 H2S2 108.6 . . ?
C1S3 O1S3 C4S3 89(2) . . ?
C1S3 O1S3 Na1 130.0(13) . . ?
C4S3 O1S3 Na1 133.5(15) . . ?
C2S3 C1S3 O1S3 110.2(15) . . ?
C2S3 C1S3 C3S3 28.9(9) . . ?
O1S3 C1S3 C3S3 82.5(13) . . ?
C2S3 C1S3 H1S7 109.6 . . ?
O1S3 C1S3 H1S7 109.6 . . ?
C3S3 C1S3 H1S7 113.7 . . ?
C2S3 C1S3 H1S8 109.6 . . ?
O1S3 C1S3 H1S8 109.6 . . ?
C3S3 C1S3 H1S8 129.1 . . ?
H1S7 C1S3 H1S8 108.1 . . ?
C3S3 C4S3 O1S3 95.8(16) . . ?
C3S3 C4S3 H4S7 112.6 . . ?
O1S3 C4S3 H4S7 112.6 . . ?
C3S3 C4S3 H4S8 112.6 . . ?
O1S3 C4S3 H4S8 112.6 . . ?
H4S7 C4S3 H4S8 110.1 . . ?
C2S3 C3S3 C4S3 117(2) . . ?
C2S3 C3S3 C1S3 44.3(12) . . ?
C4S3 C3S3 C1S3 74.3(13) . . ?
C2S3 C3S3 H3S7 108.0 . . ?
C4S3 C3S3 H3S7 108.0 . . ?
C1S3 C3S3 H3S7 114.1 . . ?
C2S3 C3S3 H3S8 108.0 . . ?
C4S3 C3S3 H3S8 108.0 . . ?
C1S3 C3S3 H3S8 135.6 . . ?
H3S7 C3S3 H3S8 107.2 . . ?
C3S3 C2S3 C1S3 106.8(17) . . ?
C3S3 C2S3 H2S7 110.4 . . ?
C1S3 C2S3 H2S7 110.4 . . ?
C3S3 C2S3 H2S8 110.4 . . ?
C1S3 C2S3 H2S8 110.4 . . ?
H2S7 C2S3 H2S8 108.6 . . ?
C4S2 O1S2 C1S2 107.3(8) . . ?
C4S2 O1S2 Na1 117.6(7) . . ?
C1S2 O1S2 Na1 134.5(10) . . ?
O1S2 C1S2 C2S2 103.9(9) . . ?
O1S2 C1S2 H1S3 111.0 . . ?
C2S2 C1S2 H1S3 111.0 . . ?
O1S2 C1S2 H1S4 111.0 . . ?
C2S2 C1S2 H1S4 111.0 . . ?
H1S3 C1S2 H1S4 109.0 . . ?
C3S2 C2S2 C1S2 106.0(9) . . ?
C3S2 C2S2 H2S3 110.5 . . ?
C1S2 C2S2 H2S3 110.5 . . ?
C3S2 C2S2 H2S4 110.5 . . ?
C1S2 C2S2 H2S4 110.5 . . ?
H2S3 C2S2 H2S4 108.7 . . ?
C4S2 C3S2 C2S2 103.8(9) . . ?
C4S2 C3S2 H3S3 111.0 . . ?
C2S2 C3S2 H3S3 111.0 . . ?
C4S2 C3S2 H3S4 111.0 . . ?
C2S2 C3S2 H3S4 111.0 . . ?
H3S3 C3S2 H3S4 109.0 . . ?
O1S2 C4S2 C3S2 111.1(10) . . ?
O1S2 C4S2 H4S3 109.4 . . ?
C3S2 C4S2 H4S3 109.4 . . ?
O1S2 C4S2 H4S4 109.4 . . ?
C3S2 C4S2 H4S4 109.4 . . ?
H4S3 C4S2 H4S4 108.0 . . ?

_refine_diff_density_max         0.585
_refine_diff_density_min         -0.374
_refine_diff_density_rms         0.071

_shelx_res_file                  
;

    a15176_a.res created by SHELXL-2014/7


TITL a15176_a.res in Pnma
REM Old TITL a15176 in Pnma

REM SHELXT solution in Pnma
REM R1 0.177,  Rweak 0.011,  Alpha 0.048,  Orientation as input
REM Formula found by SHELXT:  C37 N11 O2 Na P4 Fe

CELL  0.71073  24.9178  16.2557  12.3493   90.000   90.000   90.000
ZERR    4.000   0.0059   0.0043   0.0030    0.000    0.000    0.000
LATT  1
SYMM 1/2-X, -Y, 1/2+Z
SYMM -X, 1/2+Y, -Z
SYMM 1/2+X, 1/2-Y, 1/2-Z
SFAC C H N O NA SI P FE
UNIT 180 276 20 12 4 4 12 4
TEMP -3.140
L.S. 20
BOND $H
LIST 6
FMAP 2
PLAN 20
ACTA
SIMU
DELU

WGHT    0.068900    4.599300
FVAR       0.22312   0.58673
FE1   8    0.605343    0.750000    0.584268    10.50000    0.02897    0.02934 =
         0.03415    0.00000   -0.00066    0.00000
P2    7    0.645130    0.861141    0.632874    11.00000    0.03618    0.03167 =
         0.04069    0.00032   -0.00347   -0.00362
P1    7    0.551281    0.750000    0.450144    10.50000    0.04079    0.03378 =
         0.04227    0.00000   -0.00977    0.00000
SI1   6    0.667762    0.750000    0.453868    10.50000    0.04052    0.04667 =
         0.03809    0.00000    0.00524    0.00000
NA1   5    0.413648    0.750000    0.667122    10.50000    0.04813    0.05536 =
         0.08751    0.00000   -0.00414    0.00000
N11   3    0.549128    0.750000    0.670430    10.50000    0.03306    0.03301 =
         0.04219    0.00000   -0.00028    0.00000
N12   3    0.508770    0.750000    0.715101    10.50000    0.04151    0.05004 =
         0.05908    0.00000    0.00933    0.00000
N1    3    0.420144    0.750000    0.446131    10.50000    0.04392    0.05992 =
         0.08385    0.00000   -0.01805    0.00000
N2    3    0.596314    0.956019    0.837570    11.00000    0.07700    0.07616 =
         0.07752   -0.04144    0.02031   -0.02525
C26   1    0.703276    0.892738    0.550969    11.00000    0.04322    0.04277 =
         0.05893    0.01274   -0.00217   -0.00896
C21   1    0.714067    0.841988    0.462979    11.00000    0.03980    0.05426 =
         0.05691    0.01562    0.00752   -0.00107
C11   1    0.580471    0.750000    0.313457    10.50000    0.06644    0.05463 =
         0.04214    0.00000   -0.01316    0.00000
C16   1    0.635873    0.750000    0.313111    10.50000    0.07453    0.05788 =
         0.03485    0.00000    0.00237    0.00000
C214  1    0.607096    0.958764    0.638894    11.00000    0.05349    0.03591 =
         0.07208   -0.00622   -0.00908    0.00296
AFIX  23
H21A  2    0.631921    1.004398    0.646122    11.00000   -1.20000
H21B  2    0.587220    0.966112    0.572052    11.00000   -1.20000
AFIX   0
C111  1    0.502248    0.664150    0.449886    11.00000    0.05033    0.03617 =
         0.06306   -0.00447   -0.01363   -0.00188
AFIX  23
H11A  2    0.518574    0.618749    0.410990    11.00000   -1.20000
H11B  2    0.497835    0.646384    0.524340    11.00000   -1.20000
AFIX   0

C211  1    0.672042    0.871762    0.771834    11.00000    0.05901    0.04824 =
         0.05204    0.00029   -0.01822   -0.01495
AFIX  23
H21C  2    0.693283    0.823712    0.790064    11.00000   -1.20000
H21D  2    0.695085    0.919755    0.775924    11.00000   -1.20000
AFIX   0
C213  1    0.568814    0.958869    0.732860    11.00000    0.05218    0.04532 =
         0.10951   -0.02745    0.00825   -0.00363
AFIX  23
H21E  2    0.546875    1.008099    0.729588    11.00000   -1.20000
H21F  2    0.545141    0.911716    0.726898    11.00000   -1.20000
AFIX   0
C212  1    0.625902    0.880580    0.851665    11.00000    0.08475    0.08407 =
         0.04297   -0.00932   -0.00531   -0.03728
AFIX  23
H21G  2    0.601628    0.834410    0.842875    11.00000   -1.20000
H21H  2    0.640042    0.878645    0.924802    11.00000   -1.20000
AFIX   0
C25   1    0.734886    0.961227    0.570003    11.00000    0.06208    0.05122 =
         0.08734    0.01201   -0.00296   -0.02009
AFIX  43
H25   2    0.727445    0.994848    0.629056    11.00000   -1.20000
AFIX   0
C112  1    0.446251    0.676712    0.402866    11.00000    0.05902    0.05217 =
         0.07664   -0.00515   -0.02250   -0.01043
AFIX  23
H11C  2    0.448852    0.681517    0.324750    11.00000   -1.20000
H11D  2    0.424380    0.628904    0.419052    11.00000   -1.20000
AFIX   0
C12   1    0.552010    0.750000    0.215452    10.50000    0.09961    0.09808 =
         0.04972    0.00000   -0.02044    0.00000
AFIX  43
H12   2    0.514688    0.750000    0.215966    10.50000   -1.20000
AFIX   0
C22   1    0.757842    0.862103    0.396705    11.00000    0.06006    0.07649 =
         0.07818    0.02321    0.02191   -0.00381
AFIX  43
H22   2    0.766129    0.828684    0.337912    11.00000   -1.20000
AFIX   0
C24   1    0.777317    0.980398    0.502616    11.00000    0.06376    0.06587 =
         0.12050    0.03170    0.00039   -0.02733
AFIX  43
H24   2    0.797841    1.027131    0.515737    11.00000   -1.20000
AFIX   0
C15   1    0.663055    0.750000    0.213978    10.50000    0.10015    0.10862 =
         0.04656    0.00000    0.01509    0.00000
AFIX  43
H15   2    0.700366    0.750000    0.212024    10.50000   -1.20000
AFIX   0
C23   1    0.789010    0.931140    0.417487    11.00000    0.05763    0.08022 =
         0.11759    0.04650    0.01918   -0.01208
AFIX  43
H23   2    0.817958    0.943538    0.372841    11.00000   -1.20000
AFIX   0
C1N1  1    0.363143    0.750000    0.410855    10.50000    0.05462    0.10731 =
         0.12360    0.00000   -0.03007    0.00000
AFIX  33
H1N1  2    0.345461    0.797978    0.438812    10.50000   -1.50000
H1N2  2    0.361517    0.750479    0.333190    10.50000   -1.50000
H1N3  2    0.345620    0.701543    0.437767    10.50000   -1.50000
AFIX   0
C13   1    0.579075    0.750000    0.119266    10.50000    0.12896    0.15691 =
         0.03915    0.00000   -0.01823    0.00000
AFIX  43
H13   2    0.559978    0.750000    0.054563    10.50000   -1.20000
AFIX   0
C14   1    0.633138    0.750000    0.117098    10.50000    0.13467    0.14603 =
         0.03843    0.00000    0.01178    0.00000
AFIX  43
H14   2    0.650929    0.750000    0.050896    10.50000   -1.20000
AFIX   0
C1N2  1    0.557238    0.965627    0.926269    11.00000    0.13443    0.15514 =
         0.12497   -0.08557    0.06938   -0.05420
AFIX  33
H1N4  2    0.537638    1.015930    0.916540    11.00000   -1.50000
H1N5  2    0.532748    0.920039    0.925766    11.00000   -1.50000
H1N6  2    0.575876    0.967170    0.994274    11.00000   -1.50000
AFIX   0
PART 1
O1S1  4    0.384911    0.613624    0.649398    21.00000    0.06480    0.08159 =
         0.10446    0.01225   -0.01527   -0.01850
C1S1  1    0.423390    0.562192    0.698230    21.00000    0.07880    0.08211 =
         0.20288    0.04860   -0.03106   -0.02296
AFIX  23
H1S1  2    0.445009    0.593704    0.748690    21.00000   -1.20000
H1S2  2    0.446965    0.539433    0.643372    21.00000   -1.20000
AFIX   0

C4S1  1    0.333478    0.586401    0.679806    21.00000    0.06727    0.10794 =
         0.22183   -0.02790   -0.00914   -0.03001
AFIX  23
H4S1  2    0.311243    0.579569    0.615963    21.00000   -1.20000
H4S2  2    0.316638    0.626862    0.726479    21.00000   -1.20000
AFIX   0
C3S1  1    0.338263    0.508016    0.736976    21.00000    0.11739    0.10234 =
         0.18630   -0.03611    0.08553   -0.03656
AFIX  23
H3S1  2    0.323705    0.463578    0.693559    21.00000   -1.20000
H3S2  2    0.319113    0.509959    0.805313    21.00000   -1.20000
AFIX   0
C2S1  1    0.395975    0.495922    0.755328    21.00000    0.15194    0.08192 =
         0.13580    0.02566   -0.02037   -0.03763
AFIX  23
H2S1  2    0.404042    0.498108    0.832116    21.00000   -1.20000
H2S2  2    0.407293    0.442901    0.727449    21.00000   -1.20000
AFIX   0
PART 2
O1S3  4    0.387980    0.613410    0.679159   -21.00000    0.06772    0.06080 =
         0.16154    0.00732    0.00025   -0.01587
C1S3  1    0.418863    0.538423    0.659401   -21.00000    0.09018    0.06326 =
         0.13993   -0.00657    0.02823   -0.00989
AFIX  23
H1S7  2    0.426701    0.533648    0.582720   -21.00000   -1.20000
H1S8  2    0.452659    0.541205    0.698210   -21.00000   -1.20000
AFIX   0
C4S3  1    0.337812    0.567494    0.648090   -21.00000    0.08669    0.09299 =
         0.14103   -0.03520   -0.02798   -0.01808
AFIX  23
H4S7  2    0.305739    0.591188    0.679851   -21.00000   -1.20000
H4S8  2    0.333565    0.562541    0.570285   -21.00000   -1.20000
AFIX   0
C3S3  1    0.353680    0.487300    0.700827   -21.00000    0.11040    0.07242 =
         0.15374   -0.01641    0.02742   -0.04291
AFIX  23
H3S7  2    0.345722    0.491367    0.777529   -21.00000   -1.20000
H3S8  2    0.331023    0.444244    0.671373   -21.00000   -1.20000
AFIX   0
C2S3  1    0.390218    0.470252    0.693343   -21.00000    0.09777    0.06272 =
         0.10804   -0.01036    0.02869   -0.01853
AFIX  23
H2S7  2    0.393067    0.426326    0.640491   -21.00000   -1.20000
H2S8  2    0.403980    0.450483    0.762056   -21.00000   -1.20000
AFIX   0
PART 0
PART -1
same o1s1 c1s1 c2s1 c3s1 c4s1
same o1s2 c4s2 c3s2 c2s2 c1s2
same o1s1 c4s1 c3s1 c2s1 c1s1
O1S2  4    0.391606    0.762369    0.854401    10.50000    0.08300    0.12962 =
         0.09628   -0.02611    0.02921   -0.02408
C1S2  1    0.355731    0.722574    0.923352    10.50000    0.12987    0.21275 =
         0.12085   -0.01324    0.03422   -0.07663
AFIX  23
H1S3  2    0.346631    0.668418    0.895952    10.50000   -1.20000
H1S4  2    0.323059    0.754349    0.931955    10.50000   -1.20000
AFIX   0
C2S2  1    0.385640    0.716487    1.028252    10.50000    0.16969    0.21041 =
         0.15321    0.06601   -0.00386   -0.05911
AFIX  23
H2S3  2    0.361370    0.723456    1.088975    10.50000   -1.20000
H2S4  2    0.403035    0.663320    1.034564    10.50000   -1.20000
AFIX   0
C3S2  1    0.425878    0.782994    1.026331    10.50000    0.12369    0.20137 =
         0.14168    0.04841   -0.05005   -0.03421
AFIX  23
H3S3  2    0.416450    0.826409    1.076748    10.50000   -1.20000
H3S4  2    0.461242    0.762195    1.044454    10.50000   -1.20000
AFIX   0
C4S2  1    0.424277    0.811760    0.918186    10.50000    0.15516    0.15757 =
         0.08817   -0.02259    0.01991   -0.06382
AFIX  23
H4S3  2    0.410818    0.867746    0.917139    10.50000   -1.20000
H4S4  2    0.460322    0.812130    0.888524    10.50000   -1.20000

AFIX   0
HKLF 4

REM  a15176_a.res in Pnma
REM R1 =  0.0699 for    5902 Fo > 4sig(Fo)  and  0.1078 for all    8257 data
REM    356 parameters refined using    521 restraints

END

WGHT      0.0639      4.8945

REM Highest difference peak  0.585,  deepest hole -0.374,  1-sigma level  0.071
Q1    1   0.3271  0.7500  0.5949  10.50000  0.05    0.59
Q2    1   0.3933  0.7500  0.7218  10.50000  0.05    0.56
Q3    1   0.5679  0.7500  0.3882  10.50000  0.05    0.55
Q4    1   0.2979  0.7500  0.7865  10.50000  0.05    0.49
Q5    1   0.5793  0.7500  0.5036  10.50000  0.05    0.46
Q6    1   0.4238  0.7500  0.3535  10.50000  0.05    0.45
Q7    1   0.6427  0.7500  0.3809  10.50000  0.05    0.45
Q8    1   0.5750  0.7500  0.6116  10.50000  0.05    0.44
Q9    1   0.4250  0.7500  0.9277  10.50000  0.05    0.41
Q10   1   0.3711  0.7500  0.3129  10.50000  0.05    0.38
Q11   1   0.6887  0.8071  0.4571  11.00000  0.05    0.38
Q12   1   0.6212  0.8143  0.6141  11.00000  0.05    0.38
Q13   1   0.6095  0.7500  0.6598  10.50000  0.05    0.38
Q14   1   0.6104  0.8249  0.5996  11.00000  0.05    0.37
Q15   1   0.3593  0.5750  0.7970  11.00000  0.05    0.37
Q16   1   0.5783  0.7500  0.1766  10.50000  0.05    0.37
Q17   1   0.6735  0.8824  0.5818  11.00000  0.05    0.36
Q18   1   0.6414  0.7500  0.5902  10.50000  0.05    0.34
Q19   1   0.3293  0.7500  0.8570  10.50000  0.05    0.34
Q20   1   0.7088  0.8601  0.5070  11.00000  0.05    0.32
;
_shelx_res_checksum              58481

_chemical_properties_physical    ', Air-sensitive,Moisture-sensitive'
####################################################################### 
# 
# This file contains crystal structure data downloaded from the 
# Cambridge Structural Database (CSD) hosted by the Cambridge 
# Crystallographic Data Centre (CCDC).
# 
# Full information about CCDC data access policies and citation 
# guidelines are available at http://www.ccdc.cam.ac.uk/access/V1 
# 
# Audit and citation data items may have been added by the CCDC. 
# Please retain this information to preserve the provenance of 
# this file and to allow appropriate attribution of the data. 
# 
#######################################################################

data_a14104_final
_database_code_depnum_ccdc_archive 'CCDC 1511362'
_audit_update_record             
;
2016-10-24 deposited with the CCDC.
2016-12-08 downloaded from the CCDC.
;

_audit_creation_method           SHELXL-2013
_chemical_name_systematic        '[SiP(NMe)3]FeCl'
_chemical_name_common            "Compound 1'"
_chemical_melting_point          ?
_chemical_formula_moiety         ?
_chemical_formula_sum            'C78 H94 Cl2 Fe2 N6 P6 Si2'
_chemical_formula_weight         1540.19

loop_
_atom_type_symbol
_atom_type_description
_atom_type_scat_dispersion_real
_atom_type_scat_dispersion_imag
_atom_type_scat_source
C C 0.0033 0.0016 'International Tables Vol C Tables 4.2.6.8 and 6.1.1.4'
N N 0.0061 0.0033 'International Tables Vol C Tables 4.2.6.8 and 6.1.1.4'
P P 0.1023 0.0942 'International Tables Vol C Tables 4.2.6.8 and 6.1.1.4'
Cl Cl 0.1484 0.1585 'International Tables Vol C Tables 4.2.6.8 and 6.1.1.4'
Fe Fe 0.3463 0.8444 'International Tables Vol C Tables 4.2.6.8 and 6.1.1.4'
Si Si 0.0817 0.0704 'International Tables Vol C Tables 4.2.6.8 and 6.1.1.4'
H H 0.0000 0.0000 'International Tables Vol C Tables 4.2.6.8 and 6.1.1.4'

_space_group_crystal_system      orthorhombic
_space_group_IT_number           33
_space_group_name_H-M_alt        'P n a 21'
_space_group_name_Hall           'P 2c -2n'

_shelx_space_group_comment       
;
The symmetry employed for this shelxl refinement is uniquely defined
by the following loop, which should always be used as a source of
symmetry information in preference to the above space-group names.
They are only intended as comments.
;

loop_
_space_group_symop_operation_xyz
'x, y, z'
'-x, -y, z+1/2'
'x+1/2, -y+1/2, z'
'-x+1/2, y+1/2, z+1/2'

_cell_length_a                   38.962(2)
_cell_length_b                   11.0406(6)
_cell_length_c                   18.1487(9)
_cell_angle_alpha                90
_cell_angle_beta                 90
_cell_angle_gamma                90
_cell_volume                     7807.0(7)
_cell_formula_units_Z            4
_cell_measurement_temperature    293(2)
_cell_measurement_reflns_used    9069
_cell_measurement_theta_min      2.22
_cell_measurement_theta_max      31.55

_exptl_crystal_description       block
_exptl_crystal_colour            yellow
_exptl_crystal_density_meas      ?
_exptl_crystal_density_method    ?
_exptl_crystal_density_diffrn    1.310
_exptl_crystal_F_000             3232
_exptl_transmission_factor_min   ?
_exptl_transmission_factor_max   ?
_exptl_crystal_size_max          ?
_exptl_crystal_size_mid          ?
_exptl_crystal_size_min          ?
_exptl_absorpt_coefficient_mu    0.640
_shelx_estimated_absorpt_T_min   ?
_shelx_estimated_absorpt_T_max   ?
_exptl_absorpt_correction_type   ?
_exptl_absorpt_correction_T_min  ?
_exptl_absorpt_correction_T_max  ?
_exptl_absorpt_process_details   ?

_exptl_special_details           
;
 ?
;

_diffrn_ambient_temperature      100(2)
_diffrn_radiation_wavelength     0.71073
_diffrn_radiation_type           MoK\a
_diffrn_source                   ?
_diffrn_measurement_device_type  'Bruker APEX-II CCD'
_diffrn_measurement_method       '\f and \w scans'
_diffrn_detector_area_resol_mean ?
_diffrn_reflns_number            150704
_diffrn_reflns_av_unetI/netI     0.0370
_diffrn_reflns_av_R_equivalents  0.0476
_diffrn_reflns_limit_h_min       -56
_diffrn_reflns_limit_h_max       41
_diffrn_reflns_limit_k_min       -15
_diffrn_reflns_limit_k_max       15
_diffrn_reflns_limit_l_min       -26
_diffrn_reflns_limit_l_max       26
_diffrn_reflns_theta_min         1.533
_diffrn_reflns_theta_max         31.006
_diffrn_reflns_theta_full        25.242
_diffrn_measured_fraction_theta_max 0.997
_diffrn_measured_fraction_theta_full 1.000
_diffrn_reflns_Laue_measured_fraction_max 0.997
_diffrn_reflns_Laue_measured_fraction_full 1.000
_diffrn_reflns_point_group_measured_fraction_max 0.997
_diffrn_reflns_point_group_measured_fraction_full 1.000
_reflns_number_total             24608
_reflns_number_gt                22760
_reflns_threshold_expression     'I > 2\s(I)'
_reflns_Friedel_coverage         0.945
_reflns_Friedel_fraction_max     0.998
_reflns_Friedel_fraction_full    1.000

_reflns_special_details          
;
 Reflections were merged by SHELXL according to the crystal
 class for the calculation of statistics and refinement.
 
 _reflns_Friedel_fraction is defined as the number of unique
 Friedel pairs measured divided by the number that would be
 possible theoretically, ignoring centric projections and
 systematic absences.
;

_computing_data_collection       ?
_computing_cell_refinement       ?
_computing_data_reduction        ?
_computing_structure_solution    ?
_computing_structure_refinement  'SHELXL-2013 (Sheldrick, 2013)'
_computing_molecular_graphics    ?
_computing_publication_material  ?

_refine_special_details          
;
 Refined as a 2-component inversion twin.
;
_refine_ls_structure_factor_coef Fsqd
_refine_ls_matrix_type           full
_refine_ls_weighting_scheme      calc
_refine_ls_weighting_details     
'w=1/[\s^2^(Fo^2^)+(0.0380P)^2^+8.6075P] where P=(Fo^2^+2Fc^2^)/3'
_atom_sites_solution_primary     ?
_atom_sites_solution_secondary   ?
_atom_sites_solution_hydrogens   geom
_refine_ls_hydrogen_treatment    constr
_refine_ls_extinction_method     none
_refine_ls_extinction_coef       .
_refine_ls_abs_structure_details 
;
 Refined as an inversion twin.
;
_refine_ls_abs_structure_Flack   0.147(14)
_chemical_absolute_configuration ?
_refine_ls_number_reflns         24608
_refine_ls_number_parameters     866
_refine_ls_number_restraints     1
_refine_ls_R_factor_all          0.0532
_refine_ls_R_factor_gt           0.0481
_refine_ls_wR_factor_ref         0.1108
_refine_ls_wR_factor_gt          0.1089
_refine_ls_goodness_of_fit_ref   1.158
_refine_ls_restrained_S_all      1.158
_refine_ls_shift/su_max          0.001
_refine_ls_shift/su_mean         0.000

loop_
_atom_site_label
_atom_site_type_symbol
_atom_site_fract_x
_atom_site_fract_y
_atom_site_fract_z
_atom_site_U_iso_or_equiv
_atom_site_adp_type
_atom_site_occupancy
_atom_site_site_symmetry_order
_atom_site_calc_flag
_atom_site_refinement_flags_posn
_atom_site_refinement_flags_adp
_atom_site_refinement_flags_occupancy
_atom_site_disorder_assembly
_atom_site_disorder_group
Fe1 Fe 0.05044(2) 0.29901(4) 0.00166(3) 0.01200(9) Uani 1 1 d . . . . .
Cl1 Cl 0.10825(2) 0.29880(8) 0.00900(5) 0.01878(17) Uani 1 1 d . . . . .
P2 P 0.04071(2) 0.49115(8) -0.03939(5) 0.01457(17) Uani 1 1 d . . . . .
P3 P 0.04263(2) 0.14291(8) -0.08021(5) 0.01383(17) Uani 1 1 d . . . . .
P1 P 0.04067(2) 0.25940(8) 0.12213(5) 0.01207(16) Uani 1 1 d . . . . .
Si1 Si -0.00888(2) 0.29631(8) -0.00023(6) 0.01133(16) Uani 1 1 d . . . . .
N1 N 0.10148(9) 0.2095(3) 0.2378(2) 0.0245(8) Uani 1 1 d . . . . .
N3 N 0.10941(9) 0.0181(3) -0.15059(19) 0.0227(7) Uani 1 1 d . . . . .
C16 C -0.00410(9) 0.2499(3) 0.1506(2) 0.0123(6) Uani 1 1 d . . . . .
C12 C -0.06302(10) 0.2669(4) 0.1133(2) 0.0184(7) Uani 1 1 d . . . . .
H12 H -0.0794 0.2820 0.0772 0.022 Uiso 1 1 calc R U . . .
C11 C -0.02795(9) 0.2705(3) 0.0949(2) 0.0125(6) Uani 1 1 d . . . . .
C112 C 0.09649(10) 0.3342(4) 0.2109(2) 0.0210(8) Uani 1 1 d . . . . .
H11A H 0.1104 0.3465 0.1672 0.025 Uiso 1 1 calc R U . . .
H11B H 0.1043 0.3907 0.2482 0.025 Uiso 1 1 calc R U . . .
N2 N 0.10805(9) 0.6516(3) -0.0676(3) 0.0307(9) Uani 1 1 d . . . . .
C111 C 0.05937(9) 0.3608(4) 0.1925(2) 0.0161(7) Uani 1 1 d . . . . .
H11C H 0.0577 0.4437 0.1752 0.019 Uiso 1 1 calc R U . . .
H11D H 0.0459 0.3544 0.2372 0.019 Uiso 1 1 calc R U . . .
C21 C -0.00421(10) 0.5336(3) -0.0535(2) 0.0166(7) Uani 1 1 d . . . . .
C15 C -0.01469(10) 0.2259(3) 0.2231(2) 0.0164(7) Uani 1 1 d . . . . .
H15 H 0.0016 0.2148 0.2600 0.020 Uiso 1 1 calc R U . . .
C114 C 0.05859(10) 0.1141(3) 0.1552(2) 0.0170(7) Uani 1 1 d . . . . .
H11E H 0.0450 0.0862 0.1967 0.020 Uiso 1 1 calc R U . . .
H11F H 0.0565 0.0544 0.1163 0.020 Uiso 1 1 calc R U . . .
C36 C -0.02632(9) 0.1712(3) -0.06049(19) 0.0131(6) Uani 1 1 d . . . . .
C314 C 0.06111(10) 0.1594(4) -0.1736(2) 0.0182(7) Uani 1 1 d . . . . .
C24 C -0.07349(11) 0.5791(4) -0.0724(3) 0.0281(9) Uani 1 1 d . . . . .
H24 H -0.0968 0.5945 -0.0786 0.034 Uiso 1 1 calc R U . . .
C13 C -0.07336(10) 0.2413(4) 0.1847(2) 0.0201(8) Uani 1 1 d . . . . .
H13 H -0.0966 0.2391 0.1960 0.024 Uiso 1 1 calc R U . . .
C35 C -0.06121(10) 0.1424(4) -0.0713(2) 0.0185(7) Uani 1 1 d . . . . .
H35 H -0.0780 0.1878 -0.0476 0.022 Uiso 1 1 calc R U . . .
C14 C -0.04927(10) 0.2188(4) 0.2396(2) 0.0184(7) Uani 1 1 d . . . . .
H14 H -0.0564 0.1992 0.2870 0.022 Uiso 1 1 calc R U . . .
C31 C -0.00176(10) 0.1008(3) -0.0975(2) 0.0150(7) Uani 1 1 d . . . . .
C214 C 0.06150(11) 0.5320(4) -0.1270(2) 0.0230(8) Uani 1 1 d . . . . .
H21A H 0.0578 0.4674 -0.1623 0.028 Uiso 1 1 calc R U . . .
H21B H 0.0508 0.6048 -0.1463 0.028 Uiso 1 1 calc R U . . .
C34 C -0.07068(10) 0.0477(4) -0.1166(2) 0.0199(7) Uani 1 1 d . . . . .
H34 H -0.0938 0.0294 -0.1227 0.024 Uiso 1 1 calc R U . . .
C311 C 0.06243(11) -0.0054(3) -0.0582(2) 0.0201(8) Uani 1 1 d . . . . .
C26 C -0.02786(9) 0.4426(3) -0.03676(19) 0.0147(6) Uani 1 1 d . . . . .
C32 C -0.01158(10) 0.0057(4) -0.1437(2) 0.0194(7) Uani 1 1 d . . . . .
H32 H 0.0050 -0.0398 -0.1679 0.023 Uiso 1 1 calc R U . . .
C113 C 0.09609(11) 0.1221(4) 0.1787(2) 0.0231(8) Uani 1 1 d . . . . .
H11G H 0.1037 0.0429 0.1951 0.028 Uiso 1 1 calc R U . . .
H11H H 0.1099 0.1451 0.1366 0.028 Uiso 1 1 calc R U . . .
C312 C 0.10113(11) -0.0057(4) -0.0729(2) 0.0235(8) Uani 1 1 d . . . . .
C313 C 0.09998(11) 0.1412(4) -0.1719(2) 0.0219(8) Uani 1 1 d . . . . .
C211 C 0.05825(10) 0.6173(3) 0.0153(2) 0.0218(8) Uani 1 1 d . . . . .
H21C H 0.0480 0.6926 -0.0011 0.026 Uiso 1 1 calc R U . . .
H21D H 0.0522 0.6058 0.0667 0.026 Uiso 1 1 calc R U . . .
C213 C 0.09983(11) 0.5537(4) -0.1186(3) 0.0275(9) Uani 1 1 d . . . . .
H21E H 0.1106 0.4798 -0.1014 0.033 Uiso 1 1 calc R U . . .
H21F H 0.1094 0.5728 -0.1666 0.033 Uiso 1 1 calc R U . . .
C25 C -0.06306(10) 0.4675(4) -0.0474(2) 0.0205(8) Uani 1 1 d . . . . .
H25 H -0.0793 0.4080 -0.0373 0.025 Uiso 1 1 calc R U . . .
C33 C -0.04600(11) -0.0209(4) -0.1534(2) 0.0205(8) Uani 1 1 d . . . . .
H33 H -0.0526 -0.0841 -0.1842 0.025 Uiso 1 1 calc R U . . .
C23 C -0.04998(12) 0.6686(4) -0.0887(3) 0.0287(9) Uani 1 1 d . . . . .
H23 H -0.0574 0.7435 -0.1059 0.034 Uiso 1 1 calc R U . . .
C22 C -0.01506(11) 0.6465(4) -0.0791(3) 0.0250(8) Uani 1 1 d . . . . .
H22 H 0.0009 0.7065 -0.0898 0.030 Uiso 1 1 calc R U . . .
C1N3 C 0.14640(12) 0.0005(5) -0.1616(3) 0.0329(10) Uani 1 1 d . . . . .
H1N1 H 0.1526 -0.0803 -0.1474 0.049 Uiso 1 1 calc R U . . .
H1N2 H 0.1589 0.0577 -0.1321 0.049 Uiso 1 1 calc R U . . .
H1N3 H 0.1519 0.0126 -0.2127 0.049 Uiso 1 1 calc R U . . .
C1N2 C 0.14522(12) 0.6714(5) -0.0685(4) 0.0445(14) Uani 1 1 d . . . . .
H1N4 H 0.1509 0.7359 -0.0352 0.067 Uiso 1 1 calc R U . . .
H1N5 H 0.1524 0.6926 -0.1175 0.067 Uiso 1 1 calc R U . . .
H1N6 H 0.1567 0.5986 -0.0534 0.067 Uiso 1 1 calc R U . . .
C212 C 0.09736(11) 0.6263(4) 0.0084(3) 0.0269(9) Uani 1 1 d . . . . .
H21G H 0.1057 0.6903 0.0404 0.032 Uiso 1 1 calc R U . . .
H21H H 0.1076 0.5508 0.0245 0.032 Uiso 1 1 calc R U . . .
C1N1 C 0.13618(13) 0.1972(6) 0.2671(4) 0.0448(14) Uani 1 1 d . . . . .
H1N7 H 0.1395 0.2547 0.3062 0.067 Uiso 1 1 calc R U . . .
H1N8 H 0.1525 0.2122 0.2286 0.067 Uiso 1 1 calc R U . . .
H1N9 H 0.1393 0.1167 0.2859 0.067 Uiso 1 1 calc R U . . .
Fe2 Fe 0.30111(2) 1.24256(4) -0.00186(3) 0.01293(9) Uani 1 1 d . . . . .
Cl2 Cl 0.35839(2) 1.22021(8) -0.00863(5) 0.01775(17) Uani 1 1 d . . . . .
P4 P 0.29053(2) 1.23388(8) -0.12439(5) 0.01200(16) Uani 1 1 d . . . . .
P5 P 0.28728(2) 1.07911(9) 0.06941(5) 0.01474(17) Uani 1 1 d . . . . .
P6 P 0.29707(2) 1.43004(9) 0.05179(5) 0.01504(18) Uani 1 1 d . . . . .
Si2 Si 0.24238(2) 1.26189(8) -0.00023(6) 0.01342(17) Uani 1 1 d . . . . .
N4 N 0.35164(9) 1.2015(3) -0.2414(2) 0.0215(7) Uani 1 1 d . . . . .
N6 N 0.36705(9) 1.5756(4) 0.0773(2) 0.0288(8) Uani 1 1 d . . . . .
N5 N 0.34997(9) 0.9370(3) 0.1426(2) 0.0230(7) Uani 1 1 d . . . . .
C46 C 0.22338(9) 1.2831(3) -0.0949(2) 0.0138(6) Uani 1 1 d . . . . .
C56 C 0.24164(10) 1.0446(4) 0.0771(2) 0.0177(7) Uani 1 1 d . . . . .
C141 C 0.30447(10) 1.0973(3) -0.1743(2) 0.0172(7) Uani 1 1 d . . . . .
H14A H 0.3000 1.0269 -0.1438 0.021 Uiso 1 1 calc R U . . .
H14B H 0.2908 1.0893 -0.2188 0.021 Uiso 1 1 calc R U . . .
C45 C 0.18959(10) 1.3167(4) -0.1132(2) 0.0181(7) Uani 1 1 d . . . . .
H45 H 0.1743 1.3376 -0.0760 0.022 Uiso 1 1 calc R U . . .
C51 C 0.21994(9) 1.1257(3) 0.0400(2) 0.0149(6) Uani 1 1 d . . . . .
C152 C 0.34150(10) 1.0588(4) 0.1683(2) 0.0201(8) Uani 1 1 d . . . . .
H15A H 0.3535 1.1179 0.1382 0.024 Uiso 1 1 calc R U . . .
H15B H 0.3493 1.0683 0.2188 0.024 Uiso 1 1 calc R U . . .
C144 C 0.31288(10) 1.3490(3) -0.1814(2) 0.0173(7) Uani 1 1 d . . . . .
H14C H 0.3002 1.3603 -0.2269 0.021 Uiso 1 1 calc R U . . .
H14D H 0.3128 1.4256 -0.1553 0.021 Uiso 1 1 calc R U . . .
C65 C 0.19347(10) 1.4214(4) 0.0755(2) 0.0220(8) Uani 1 1 d . . . . .
H65 H 0.1760 1.3674 0.0634 0.026 Uiso 1 1 calc R U . . .
C151 C 0.30302(10) 1.0826(4) 0.1645(2) 0.0183(7) Uani 1 1 d . . . . .
H15C H 0.2981 1.1612 0.1859 0.022 Uiso 1 1 calc R U . . .
H15D H 0.2910 1.0218 0.1932 0.022 Uiso 1 1 calc R U . . .
C41 C 0.24614(10) 1.2569(3) -0.1524(2) 0.0145(7) Uani 1 1 d . . . . .
C52 C 0.18472(10) 1.1013(4) 0.0378(2) 0.0182(7) Uani 1 1 d . . . . .
H52 H 0.1702 1.1520 0.0113 0.022 Uiso 1 1 calc R U . . .
C42 C 0.23491(11) 1.2559(4) -0.2254(2) 0.0189(7) Uani 1 1 d . . . . .
H42 H 0.2501 1.2352 -0.2629 0.023 Uiso 1 1 calc R U . . .
C53 C 0.17136(10) 1.0026(4) 0.0746(2) 0.0219(8) Uani 1 1 d . . . . .
H53 H 0.1479 0.9880 0.0731 0.026 Uiso 1 1 calc R U . . .
C162 C 0.35969(10) 1.4698(4) 0.1234(2) 0.0255(9) Uani 1 1 d . . . . .
H16A H 0.3716 1.4784 0.1701 0.031 Uiso 1 1 calc R U . . .
H16B H 0.3684 1.3977 0.0993 0.031 Uiso 1 1 calc R U . . .
C142 C 0.34218(10) 1.0984(4) -0.1953(2) 0.0214(8) Uani 1 1 d . . . . .
H14E H 0.3559 1.1001 -0.1507 0.026 Uiso 1 1 calc R U . . .
H14F H 0.3475 1.0241 -0.2214 0.026 Uiso 1 1 calc R U . . .
C161 C 0.32126(10) 1.4537(4) 0.1381(2) 0.0218(8) Uani 1 1 d . . . . .
H16C H 0.3125 1.5251 0.1630 0.026 Uiso 1 1 calc R U . . .
H16D H 0.3178 1.3847 0.1703 0.026 Uiso 1 1 calc R U . . .
C64 C 0.18600(11) 1.5280(4) 0.1125(2) 0.0244(8) Uani 1 1 d . . . . .
H64 H 0.1634 1.5450 0.1256 0.029 Uiso 1 1 calc R U . . .
C44 C 0.17896(10) 1.3191(4) -0.1856(2) 0.0204(8) Uani 1 1 d . . . . .
H44 H 0.1567 1.3432 -0.1968 0.024 Uiso 1 1 calc R U . . .
C61 C 0.25366(10) 1.4766(4) 0.0759(2) 0.0177(7) Uani 1 1 d . . . . .
C66 C 0.22776(10) 1.3955(4) 0.0564(2) 0.0171(7) Uani 1 1 d . . . . .
C55 C 0.22779(11) 0.9450(4) 0.1152(3) 0.0262(9) Uani 1 1 d . . . . .
H55 H 0.2421 0.8929 0.1413 0.031 Uiso 1 1 calc R U . . .
C164 C 0.31461(10) 1.5614(3) 0.0019(3) 0.0224(7) Uani 1 1 d . . . . .
H16E H 0.3067 1.5593 -0.0488 0.027 Uiso 1 1 calc R U . . .
H16F H 0.3061 1.6354 0.0242 0.027 Uiso 1 1 calc R U . . .
C62 C 0.24566(10) 1.5844(4) 0.1118(2) 0.0219(8) Uani 1 1 d . . . . .
H62 H 0.2629 1.6394 0.1235 0.026 Uiso 1 1 calc R U . . .
C143 C 0.34950(10) 1.3156(4) -0.1999(2) 0.0196(7) Uani 1 1 d . . . . .
H14G H 0.3597 1.3801 -0.2288 0.024 Uiso 1 1 calc R U . . .
H14H H 0.3626 1.3078 -0.1547 0.024 Uiso 1 1 calc R U . . .
C153 C 0.34378(10) 0.9213(4) 0.0630(2) 0.0225(8) Uani 1 1 d . . . . .
H15E H 0.3523 0.8425 0.0479 0.027 Uiso 1 1 calc R U . . .
H15F H 0.3566 0.9824 0.0361 0.027 Uiso 1 1 calc R U . . .
C54 C 0.19260(11) 0.9250(4) 0.1138(3) 0.0264(9) Uani 1 1 d . . . . .
H54 H 0.1833 0.8595 0.1392 0.032 Uiso 1 1 calc R U . . .
C43 C 0.20126(11) 1.2857(4) -0.2423(2) 0.0203(8) Uani 1 1 d . . . . .
H43 H 0.1936 1.2834 -0.2909 0.024 Uiso 1 1 calc R U . . .
C154 C 0.30580(10) 0.9314(3) 0.0428(2) 0.0206(7) Uani 1 1 d . . . . .
H15G H 0.2932 0.8671 0.0672 0.025 Uiso 1 1 calc R U . . .
H15H H 0.3032 0.9204 -0.0100 0.025 Uiso 1 1 calc R U . . .
C163 C 0.35403(11) 1.5622(4) 0.0032(3) 0.0289(9) Uani 1 1 d . . . . .
H16G H 0.3625 1.4871 -0.0177 0.035 Uiso 1 1 calc R U . . .
H16H H 0.3624 1.6283 -0.0270 0.035 Uiso 1 1 calc R U . . .
C63 C 0.21180(11) 1.6097(4) 0.1303(2) 0.0255(9) Uani 1 1 d . . . . .
H63 H 0.2064 1.6814 0.1545 0.031 Uiso 1 1 calc R U . . .
C1N6 C 0.40442(12) 1.5936(5) 0.0744(4) 0.0443(14) Uani 1 1 d . . . . .
H1NX H 0.4095 1.6632 0.0446 0.067 Uiso 1 1 calc R U . . .
H1NY H 0.4151 1.5233 0.0534 0.067 Uiso 1 1 calc R U . . .
H1NZ H 0.4130 1.6061 0.1234 0.067 Uiso 1 1 calc R U . . .
C1N5 C 0.38597(10) 0.9104(5) 0.1582(3) 0.0321(10) Uani 1 1 d . . . . .
H1NA H 0.3914 0.8305 0.1410 0.048 Uiso 1 1 calc R U . . .
H1NB H 0.3899 0.9149 0.2104 0.048 Uiso 1 1 calc R U . . .
H1NC H 0.4003 0.9685 0.1335 0.048 Uiso 1 1 calc R U . . .
C1N4 C 0.38716(12) 1.1842(5) -0.2676(3) 0.0353(11) Uani 1 1 d . . . . .
H1ND H 0.3936 1.2511 -0.2984 0.053 Uiso 1 1 calc R U . . .
H1NE H 0.3886 1.1103 -0.2954 0.053 Uiso 1 1 calc R U . . .
H1NF H 0.4024 1.1798 -0.2261 0.053 Uiso 1 1 calc R U . . .
C4S1 C 0.02461(11) 0.3472(5) -0.3711(3) 0.0358(12) Uani 1 1 d . . . . .
H4S1 H 0.0390 0.3732 -0.4089 0.043 Uiso 1 1 calc R U . . .
C3S1 C 0.01734(14) 0.4220(5) -0.3135(3) 0.0393(12) Uani 1 1 d . . . . .
H3S1 H 0.0273 0.4985 -0.3117 0.047 Uiso 1 1 calc R U . . .
C5S1 C 0.01065(16) 0.2335(5) -0.3730(4) 0.0465(15) Uani 1 1 d . . . . .
H5S1 H 0.0158 0.1814 -0.4118 0.056 Uiso 1 1 calc R U . . .
C6S1 C -0.01122(16) 0.1959(5) -0.3173(4) 0.055(2) Uani 1 1 d . . . . .
H6S1 H -0.0208 0.1188 -0.3186 0.066 Uiso 1 1 calc R U . . .
C2S1 C -0.00458(15) 0.3863(6) -0.2578(3) 0.0447(14) Uani 1 1 d . . . . .
H2S1 H -0.0097 0.4388 -0.2192 0.054 Uiso 1 1 calc R U . . .
C1S1 C -0.01863(13) 0.2735(7) -0.2599(4) 0.0515(19) Uani 1 1 d . . . . .
H1S1 H -0.0333 0.2486 -0.2224 0.062 Uiso 1 1 calc R U . . .
C4S2 C 0.25973(16) 0.6980(7) -0.2131(4) 0.0555(18) Uani 1 1 d . . . . .
H4S2 H 0.2710 0.6579 -0.2512 0.067 Uiso 1 1 calc R U . . .
C6S2 C 0.23726(15) 0.8804(6) -0.1620(5) 0.0594(19) Uani 1 1 d . . . . .
H6S2 H 0.2323 0.9625 -0.1662 0.071 Uiso 1 1 calc R U . . .
C5S2 C 0.25386(17) 0.8207(7) -0.2185(4) 0.0572(18) Uani 1 1 d . . . . .
H5S2 H 0.2610 0.8632 -0.2599 0.069 Uiso 1 1 calc R U . . .
C3S2 C 0.24918(18) 0.6341(7) -0.1523(5) 0.067(2) Uani 1 1 d . . . . .
H3S2 H 0.2523 0.5507 -0.1498 0.081 Uiso 1 1 calc R U . . .
C2S2 C 0.23373(15) 0.6967(8) -0.0942(4) 0.062(2) Uani 1 1 d . . . . .
H2S2 H 0.2273 0.6557 -0.0516 0.074 Uiso 1 1 calc R U . . .
C1S2 C 0.22813(15) 0.8189(7) -0.1003(4) 0.0580(18) Uani 1 1 d . . . . .
H1S2 H 0.2179 0.8603 -0.0615 0.070 Uiso 1 1 calc R U . . .

loop_
_atom_site_aniso_label
_atom_site_aniso_U_11
_atom_site_aniso_U_22
_atom_site_aniso_U_33
_atom_site_aniso_U_23
_atom_site_aniso_U_13
_atom_site_aniso_U_12
Fe1 0.0078(2) 0.0137(2) 0.0146(2) 0.0006(2) 0.0008(2) 0.00037(16)
Cl1 0.0096(3) 0.0221(4) 0.0247(5) 0.0013(3) 0.0009(3) 0.0002(3)
P2 0.0125(4) 0.0138(4) 0.0174(4) 0.0031(3) 0.0028(3) -0.0010(3)
P3 0.0112(4) 0.0145(4) 0.0158(4) -0.0017(3) 0.0006(3) 0.0034(3)
P1 0.0091(4) 0.0126(4) 0.0145(4) 0.0010(3) -0.0016(3) -0.0006(3)
Si1 0.0087(4) 0.0127(4) 0.0126(4) 0.0003(4) 0.0006(4) 0.0005(3)
N1 0.0132(16) 0.0299(19) 0.0303(18) 0.0086(15) -0.0094(14) 0.0001(14)
N3 0.0167(16) 0.0296(18) 0.0218(16) -0.0034(14) 0.0007(13) 0.0102(14)
C16 0.0122(16) 0.0104(15) 0.0143(15) 0.0002(12) 0.0003(12) -0.0023(12)
C12 0.0090(15) 0.030(2) 0.0165(16) -0.0015(14) -0.0015(13) -0.0018(14)
C11 0.0109(15) 0.0103(14) 0.0163(15) -0.0009(12) -0.0001(13) 0.0008(12)
C112 0.0159(18) 0.0223(19) 0.0247(19) 0.0021(15) -0.0038(15) -0.0061(15)
N2 0.0156(17) 0.0224(17) 0.054(2) 0.0095(17) 0.0101(17) -0.0050(14)
C111 0.0100(16) 0.0192(17) 0.0189(16) -0.0032(13) -0.0037(13) -0.0006(13)
C21 0.0154(17) 0.0162(16) 0.0182(17) 0.0024(13) -0.0008(13) 0.0032(13)
C15 0.0173(18) 0.0151(16) 0.0168(17) 0.0024(13) -0.0022(14) -0.0019(13)
C114 0.0183(18) 0.0160(16) 0.0166(16) 0.0032(13) -0.0022(14) 0.0013(14)
C36 0.0132(16) 0.0134(15) 0.0125(14) 0.0008(12) -0.0010(12) 0.0006(12)
C314 0.0143(17) 0.0246(19) 0.0157(16) 0.0002(14) 0.0042(13) 0.0038(15)
C24 0.0168(19) 0.030(2) 0.038(2) 0.0087(19) -0.0018(17) 0.0087(16)
C13 0.0117(17) 0.029(2) 0.0200(17) 0.0008(15) 0.0037(14) -0.0014(15)
C35 0.0155(17) 0.0209(17) 0.0191(17) -0.0055(14) 0.0022(14) 0.0004(14)
C14 0.0195(19) 0.0203(17) 0.0155(16) 0.0022(13) 0.0046(14) -0.0030(14)
C31 0.0151(17) 0.0121(15) 0.0177(16) 0.0001(12) 0.0019(13) -0.0001(13)
C214 0.022(2) 0.0257(19) 0.0209(17) 0.0076(15) 0.0067(16) -0.0008(16)
C34 0.0171(18) 0.0228(18) 0.0196(17) -0.0010(15) -0.0015(14) -0.0056(15)
C311 0.0188(19) 0.0180(17) 0.0235(18) -0.0003(14) 0.0013(15) 0.0073(15)
C26 0.0139(16) 0.0164(16) 0.0136(15) 0.0017(13) -0.0007(13) 0.0040(13)
C32 0.0189(18) 0.0189(17) 0.0205(17) -0.0049(14) 0.0016(14) -0.0006(14)
C113 0.0190(19) 0.023(2) 0.027(2) 0.0075(16) -0.0014(16) 0.0099(16)
C312 0.0190(19) 0.0233(18) 0.028(2) 0.0010(16) 0.0032(16) 0.0131(16)
C313 0.0148(18) 0.032(2) 0.0188(17) -0.0009(16) 0.0029(14) 0.0045(16)
C211 0.0201(18) 0.0151(16) 0.030(2) -0.0031(14) 0.0010(15) -0.0030(14)
C213 0.022(2) 0.028(2) 0.033(2) 0.0109(18) 0.0116(18) 0.0011(17)
C25 0.0123(17) 0.0212(18) 0.028(2) 0.0045(15) -0.0021(15) -0.0002(14)
C33 0.024(2) 0.0195(17) 0.0176(16) -0.0014(14) -0.0015(15) -0.0037(15)
C23 0.029(2) 0.022(2) 0.035(2) 0.0113(17) 0.0001(19) 0.0089(17)
C22 0.022(2) 0.0214(18) 0.032(2) 0.0101(16) 0.0037(17) 0.0022(16)
C1N3 0.022(2) 0.044(3) 0.032(2) -0.007(2) 0.0030(18) 0.014(2)
C1N2 0.019(2) 0.030(2) 0.084(4) 0.006(3) 0.014(3) -0.0068(19)
C212 0.0196(18) 0.0194(17) 0.042(2) -0.0018(18) -0.0003(19) -0.0044(14)
C1N1 0.021(2) 0.056(3) 0.058(4) 0.014(3) -0.022(2) 0.000(2)
Fe2 0.0076(2) 0.0162(2) 0.0150(2) 0.0008(2) -0.0001(2) 0.00093(16)
Cl2 0.0088(3) 0.0216(4) 0.0228(4) 0.0011(3) 0.0000(3) 0.0003(3)
P4 0.0099(4) 0.0121(4) 0.0140(4) 0.0005(3) 0.0011(3) 0.0009(3)
P5 0.0088(4) 0.0179(4) 0.0175(4) 0.0041(3) 0.0002(3) 0.0017(3)
P6 0.0095(4) 0.0181(4) 0.0176(4) -0.0040(3) 0.0001(3) -0.0002(3)
Si2 0.0098(4) 0.0161(4) 0.0144(4) 0.0012(4) 0.0002(4) 0.0016(3)
N4 0.0126(15) 0.0284(18) 0.0233(16) -0.0080(14) 0.0056(13) -0.0019(13)
N6 0.0136(15) 0.0304(19) 0.043(2) -0.0141(17) 0.0041(15) -0.0077(14)
N5 0.0109(15) 0.0271(18) 0.0311(18) 0.0118(14) 0.0021(13) 0.0049(13)
C46 0.0136(16) 0.0126(15) 0.0151(16) 0.0013(12) -0.0016(13) 0.0007(12)
C56 0.0147(17) 0.0194(17) 0.0189(16) 0.0076(14) 0.0008(14) 0.0003(14)
C141 0.0139(18) 0.0145(16) 0.0232(18) -0.0010(14) 0.0024(14) -0.0005(13)
C45 0.0130(17) 0.0220(18) 0.0193(17) 0.0034(14) 0.0014(14) 0.0026(14)
C51 0.0130(16) 0.0180(16) 0.0137(15) 0.0012(12) 0.0000(13) 0.0015(13)
C152 0.0118(17) 0.028(2) 0.0209(17) 0.0065(15) -0.0023(14) 0.0046(15)
C144 0.0214(19) 0.0137(16) 0.0167(16) 0.0008(13) 0.0021(14) -0.0038(14)
C65 0.0131(17) 0.030(2) 0.0229(18) -0.0079(16) -0.0011(15) 0.0034(15)
C151 0.0123(17) 0.0231(19) 0.0196(17) 0.0034(14) 0.0009(14) 0.0065(14)
C41 0.0129(17) 0.0132(15) 0.0176(16) 0.0020(12) -0.0022(13) 0.0009(12)
C52 0.0124(16) 0.0222(18) 0.0199(17) 0.0042(14) -0.0019(14) 0.0048(14)
C42 0.0168(18) 0.0234(19) 0.0164(17) 0.0024(14) 0.0000(14) 0.0016(15)
C53 0.0089(16) 0.030(2) 0.0271(19) 0.0018(16) 0.0012(15) 0.0001(15)
C162 0.0127(17) 0.034(2) 0.030(2) -0.0144(18) -0.0025(16) -0.0002(16)
C142 0.0140(18) 0.0193(18) 0.031(2) -0.0074(15) 0.0025(16) 0.0041(14)
C161 0.0184(19) 0.025(2) 0.0215(18) -0.0040(15) -0.0047(15) -0.0017(15)
C64 0.0149(18) 0.032(2) 0.026(2) -0.0091(17) 0.0007(15) 0.0061(16)
C44 0.0119(17) 0.028(2) 0.0215(18) 0.0061(15) -0.0036(14) 0.0038(15)
C61 0.0158(17) 0.0207(18) 0.0166(16) -0.0035(14) -0.0011(14) 0.0039(14)
C66 0.0189(18) 0.0197(17) 0.0128(15) -0.0034(13) -0.0009(13) 0.0040(14)
C55 0.0145(18) 0.028(2) 0.037(2) 0.0208(18) -0.0024(16) 0.0015(15)
C164 0.0199(17) 0.0185(16) 0.0288(19) -0.0023(17) 0.0035(17) -0.0001(13)
C62 0.0163(18) 0.0237(19) 0.0256(19) -0.0115(15) -0.0001(15) 0.0004(15)
C143 0.0145(18) 0.0239(19) 0.0205(17) -0.0021(15) 0.0031(14) -0.0052(15)
C153 0.0151(17) 0.0207(18) 0.032(2) 0.0061(15) 0.0083(15) 0.0035(15)
C54 0.0155(18) 0.028(2) 0.035(2) 0.0148(18) 0.0041(17) -0.0013(16)
C43 0.0185(19) 0.0252(19) 0.0173(17) 0.0039(14) -0.0032(15) 0.0014(15)
C154 0.0163(17) 0.0161(17) 0.0294(19) 0.0037(15) 0.0010(15) 0.0044(14)
C163 0.0225(19) 0.0213(18) 0.043(2) -0.004(2) 0.009(2) -0.0045(15)
C63 0.022(2) 0.026(2) 0.029(2) -0.0126(17) -0.0021(17) 0.0080(16)
C1N6 0.015(2) 0.047(3) 0.071(4) -0.021(3) 0.007(2) -0.011(2)
C1N5 0.0099(18) 0.041(3) 0.045(3) 0.015(2) 0.0004(18) 0.0090(17)
C1N4 0.015(2) 0.051(3) 0.039(3) -0.013(2) 0.0109(19) -0.006(2)
C4S1 0.014(2) 0.056(3) 0.037(3) 0.017(2) -0.0037(18) -0.002(2)
C3S1 0.035(3) 0.026(2) 0.057(3) 0.017(2) -0.015(2) -0.003(2)
C5S1 0.046(3) 0.043(3) 0.051(3) -0.009(3) -0.025(3) 0.011(3)
C6S1 0.045(3) 0.034(3) 0.086(5) 0.032(3) -0.036(3) -0.022(3)
C2S1 0.040(3) 0.056(4) 0.038(3) 0.002(2) -0.002(2) 0.031(3)
C1S1 0.014(2) 0.085(5) 0.056(4) 0.046(4) 0.000(2) 0.001(3)
C4S2 0.030(3) 0.073(5) 0.063(4) -0.024(4) -0.010(3) -0.010(3)
C6S2 0.027(3) 0.040(3) 0.111(6) 0.003(4) -0.005(3) -0.013(2)
C5S2 0.039(3) 0.073(5) 0.060(4) 0.013(4) -0.008(3) -0.025(3)
C3S2 0.042(4) 0.044(3) 0.116(7) 0.008(4) -0.028(4) 0.005(3)
C2S2 0.022(3) 0.095(6) 0.067(4) 0.033(4) -0.012(3) -0.002(3)
C1S2 0.020(3) 0.074(5) 0.079(5) -0.016(4) -0.005(3) -0.006(3)

_geom_special_details            
;
 All esds (except the esd in the dihedral angle between two l.s. planes)
 are estimated using the full covariance matrix.  The cell esds are taken
 into account individually in the estimation of esds in distances, angles
 and torsion angles; correlations between esds in cell parameters are only
 used when they are defined by crystal symmetry.  An approximate (isotropic)
 treatment of cell esds is used for estimating esds involving l.s. planes.
;

loop_
_geom_bond_atom_site_label_1
_geom_bond_atom_site_label_2
_geom_bond_distance
_geom_bond_site_symmetry_2
_geom_bond_publ_flag
Fe1 Cl1 2.2564(10) . ?
Fe1 P1 2.2618(11) . ?
Fe1 P2 2.2801(10) . ?
Fe1 P3 2.2958(11) . ?
Fe1 Si1 2.3116(10) . ?
P2 C21 1.830(4) . ?
P2 C214 1.840(4) . ?
P2 C211 1.841(4) . ?
P3 C31 1.818(4) . ?
P3 C314 1.851(4) . ?
P3 C311 1.854(4) . ?
P1 C16 1.822(4) . ?
P1 C111 1.848(4) . ?
P1 C114 1.849(4) . ?
Si1 C36 1.889(4) . ?
Si1 C26 1.896(4) . ?
Si1 C11 1.900(4) . ?
N1 C113 1.458(6) . ?
N1 C1N1 1.459(6) . ?
N1 C112 1.474(5) . ?
N3 C313 1.460(6) . ?
N3 C1N3 1.468(6) . ?
N3 C312 1.470(6) . ?
C16 C11 1.392(5) . ?
C16 C15 1.405(5) . ?
C12 C13 1.386(5) . ?
C12 C11 1.407(5) . ?
C112 C111 1.513(5) . ?
N2 C213 1.458(6) . ?
N2 C1N2 1.465(6) . ?
N2 C212 1.467(6) . ?
C21 C22 1.396(5) . ?
C21 C26 1.397(5) . ?
C15 C14 1.382(6) . ?
C114 C113 1.525(6) . ?
C36 C31 1.404(5) . ?
C36 C35 1.409(5) . ?
C314 C313 1.528(6) . ?
C24 C25 1.375(6) . ?
C24 C23 1.379(6) . ?
C13 C14 1.391(6) . ?
C35 C34 1.382(5) . ?
C31 C32 1.397(5) . ?
C214 C213 1.520(6) . ?
C34 C33 1.394(6) . ?
C311 C312 1.531(6) . ?
C26 C25 1.412(5) . ?
C32 C33 1.384(6) . ?
C211 C212 1.532(6) . ?
C23 C22 1.393(6) . ?
Fe2 Cl2 2.2487(10) . ?
Fe2 P4 2.2637(11) . ?
Fe2 P5 2.2848(11) . ?
Fe2 P6 2.2930(11) . ?
Fe2 Si2 2.2986(11) . ?
P4 C41 1.820(4) . ?
P4 C141 1.841(4) . ?
P4 C144 1.857(4) . ?
P5 C56 1.824(4) . ?
P5 C151 1.832(4) . ?
P5 C154 1.848(4) . ?
P6 C61 1.821(4) . ?
P6 C164 1.842(4) . ?
P6 C161 1.846(4) . ?
Si2 C46 1.885(4) . ?
Si2 C66 1.886(4) . ?
Si2 C51 1.886(4) . ?
N4 C142 1.460(6) . ?
N4 C143 1.470(5) . ?
N4 C1N4 1.476(5) . ?
N6 C163 1.444(7) . ?
N6 C162 1.466(6) . ?
N6 C1N6 1.471(6) . ?
N5 C1N5 1.460(5) . ?
N5 C152 1.461(6) . ?
N5 C153 1.476(6) . ?
C46 C41 1.399(5) . ?
C46 C45 1.408(5) . ?
C56 C51 1.404(5) . ?
C56 C55 1.407(5) . ?
C141 C142 1.518(5) . ?
C45 C44 1.378(5) . ?
C51 C52 1.399(5) . ?
C152 C151 1.524(5) . ?
C144 C143 1.512(6) . ?
C65 C64 1.386(6) . ?
C65 C66 1.410(5) . ?
C41 C42 1.396(5) . ?
C52 C53 1.380(6) . ?
C42 C43 1.386(6) . ?
C53 C54 1.388(6) . ?
C162 C161 1.531(6) . ?
C64 C63 1.388(6) . ?
C44 C43 1.397(6) . ?
C61 C62 1.394(5) . ?
C61 C66 1.394(5) . ?
C55 C54 1.389(6) . ?
C164 C163 1.536(6) . ?
C62 C63 1.389(6) . ?
C153 C154 1.529(6) . ?
C4S1 C3S1 1.362(8) . ?
C4S1 C5S1 1.369(8) . ?
C3S1 C2S1 1.382(8) . ?
C5S1 C6S1 1.386(10) . ?
C6S1 C1S1 1.379(11) . ?
C2S1 C1S1 1.361(10) . ?
C4S2 C3S2 1.373(11) . ?
C4S2 C5S2 1.378(11) . ?
C6S2 C1S2 1.357(11) . ?
C6S2 C5S2 1.379(11) . ?
C3S2 C2S2 1.397(11) . ?
C2S2 C1S2 1.371(11) . ?

loop_
_geom_angle_atom_site_label_1
_geom_angle_atom_site_label_2
_geom_angle_atom_site_label_3
_geom_angle
_geom_angle_site_symmetry_1
_geom_angle_site_symmetry_3
_geom_angle_publ_flag
Cl1 Fe1 P1 96.35(4) . . ?
Cl1 Fe1 P2 100.73(4) . . ?
P1 Fe1 P2 117.89(4) . . ?
Cl1 Fe1 P3 99.77(4) . . ?
P1 Fe1 P3 117.27(4) . . ?
P2 Fe1 P3 117.71(4) . . ?
Cl1 Fe1 Si1 177.35(4) . . ?
P1 Fe1 Si1 81.01(4) . . ?
P2 Fe1 Si1 80.85(4) . . ?
P3 Fe1 Si1 81.27(4) . . ?
C21 P2 C214 103.75(18) . . ?
C21 P2 C211 103.67(18) . . ?
C214 P2 C211 96.7(2) . . ?
C21 P2 Fe1 116.29(13) . . ?
C214 P2 Fe1 115.93(14) . . ?
C211 P2 Fe1 117.75(14) . . ?
C31 P3 C314 103.72(18) . . ?
C31 P3 C311 101.96(18) . . ?
C314 P3 C311 97.04(18) . . ?
C31 P3 Fe1 115.46(12) . . ?
C314 P3 Fe1 117.86(14) . . ?
C311 P3 Fe1 117.93(13) . . ?
C16 P1 C111 102.50(17) . . ?
C16 P1 C114 102.68(17) . . ?
C111 P1 C114 98.74(17) . . ?
C16 P1 Fe1 116.49(12) . . ?
C111 P1 Fe1 118.99(13) . . ?
C114 P1 Fe1 114.70(13) . . ?
C36 Si1 C26 106.29(16) . . ?
C36 Si1 C11 105.99(16) . . ?
C26 Si1 C11 107.02(16) . . ?
C36 Si1 Fe1 112.20(12) . . ?
C26 Si1 Fe1 112.59(12) . . ?
C11 Si1 Fe1 112.29(12) . . ?
C113 N1 C1N1 109.9(4) . . ?
C113 N1 C112 110.8(3) . . ?
C1N1 N1 C112 109.3(4) . . ?
C313 N3 C1N3 109.5(4) . . ?
C313 N3 C312 111.4(3) . . ?
C1N3 N3 C312 108.8(3) . . ?
C11 C16 C15 121.0(3) . . ?
C11 C16 P1 115.1(3) . . ?
C15 C16 P1 123.9(3) . . ?
C13 C12 C11 120.7(3) . . ?
C16 C11 C12 118.1(3) . . ?
C16 C11 Si1 115.0(3) . . ?
C12 C11 Si1 126.9(3) . . ?
N1 C112 C111 112.4(3) . . ?
C213 N2 C1N2 108.7(4) . . ?
C213 N2 C212 113.2(3) . . ?
C1N2 N2 C212 108.6(4) . . ?
C112 C111 P1 114.3(3) . . ?
C22 C21 C26 121.0(4) . . ?
C22 C21 P2 124.4(3) . . ?
C26 C21 P2 114.6(3) . . ?
C14 C15 C16 120.0(4) . . ?
C113 C114 P1 113.7(3) . . ?
C31 C36 C35 117.8(3) . . ?
C31 C36 Si1 115.9(3) . . ?
C35 C36 Si1 126.3(3) . . ?
C313 C314 P3 110.8(3) . . ?
C25 C24 C23 121.1(4) . . ?
C12 C13 C14 120.6(4) . . ?
C34 C35 C36 120.7(4) . . ?
C15 C14 C13 119.5(3) . . ?
C32 C31 C36 121.1(3) . . ?
C32 C31 P3 123.8(3) . . ?
C36 C31 P3 115.1(3) . . ?
C213 C214 P2 112.6(3) . . ?
C35 C34 C33 120.8(4) . . ?
C312 C311 P3 112.0(3) . . ?
C21 C26 C25 118.1(3) . . ?
C21 C26 Si1 115.6(3) . . ?
C25 C26 Si1 126.3(3) . . ?
C33 C32 C31 120.1(4) . . ?
N1 C113 C114 112.5(3) . . ?
N3 C312 C311 112.5(3) . . ?
N3 C313 C314 112.2(4) . . ?
C212 C211 P2 112.0(3) . . ?
N2 C213 C214 113.3(4) . . ?
C24 C25 C26 120.4(4) . . ?
C32 C33 C34 119.5(4) . . ?
C24 C23 C22 119.8(4) . . ?
C23 C22 C21 119.6(4) . . ?
N2 C212 C211 111.8(4) . . ?
Cl2 Fe2 P4 97.04(4) . . ?
Cl2 Fe2 P5 100.28(4) . . ?
P4 Fe2 P5 118.66(4) . . ?
Cl2 Fe2 P6 100.98(4) . . ?
P4 Fe2 P6 116.29(4) . . ?
P5 Fe2 P6 117.15(4) . . ?
Cl2 Fe2 Si2 177.41(5) . . ?
P4 Fe2 Si2 80.51(4) . . ?
P5 Fe2 Si2 80.28(4) . . ?
P6 Fe2 Si2 80.92(4) . . ?
C41 P4 C141 104.92(18) . . ?
C41 P4 C144 101.22(18) . . ?
C141 P4 C144 98.50(17) . . ?
C41 P4 Fe2 116.18(13) . . ?
C141 P4 Fe2 117.67(13) . . ?
C144 P4 Fe2 115.69(13) . . ?
C56 P5 C151 104.99(18) . . ?
C56 P5 C154 102.50(18) . . ?
C151 P5 C154 97.72(19) . . ?
C56 P5 Fe2 116.00(12) . . ?
C151 P5 Fe2 115.96(14) . . ?
C154 P5 Fe2 117.18(14) . . ?
C61 P6 C164 103.92(18) . . ?
C61 P6 C161 103.33(18) . . ?
C164 P6 C161 96.7(2) . . ?
C61 P6 Fe2 114.86(13) . . ?
C164 P6 Fe2 118.46(14) . . ?
C161 P6 Fe2 116.93(14) . . ?
C46 Si2 C66 106.30(16) . . ?
C46 Si2 C51 105.64(16) . . ?
C66 Si2 C51 105.84(17) . . ?
C46 Si2 Fe2 113.00(12) . . ?
C66 Si2 Fe2 112.36(13) . . ?
C51 Si2 Fe2 113.10(12) . . ?
C142 N4 C143 111.1(3) . . ?
C142 N4 C1N4 108.7(4) . . ?
C143 N4 C1N4 109.2(3) . . ?
C163 N6 C162 112.4(3) . . ?
C163 N6 C1N6 109.2(4) . . ?
C162 N6 C1N6 108.8(4) . . ?
C1N5 N5 C152 109.9(4) . . ?
C1N5 N5 C153 108.9(3) . . ?
C152 N5 C153 112.6(3) . . ?
C41 C46 C45 118.1(3) . . ?
C41 C46 Si2 113.9(3) . . ?
C45 C46 Si2 127.9(3) . . ?
C51 C56 C55 120.2(4) . . ?
C51 C56 P5 114.7(3) . . ?
C55 C56 P5 125.1(3) . . ?
C142 C141 P4 113.7(3) . . ?
C44 C45 C46 120.7(4) . . ?
C52 C51 C56 118.8(3) . . ?
C52 C51 Si2 126.7(3) . . ?
C56 C51 Si2 114.5(3) . . ?
N5 C152 C151 111.5(3) . . ?
C143 C144 P4 113.5(3) . . ?
C64 C65 C66 119.4(4) . . ?
C152 C151 P5 111.6(3) . . ?
C42 C41 C46 120.7(3) . . ?
C42 C41 P4 124.2(3) . . ?
C46 C41 P4 115.0(3) . . ?
C53 C52 C51 120.5(3) . . ?
C43 C42 C41 120.4(4) . . ?
C52 C53 C54 120.7(4) . . ?
N6 C162 C161 112.5(4) . . ?
N4 C142 C141 113.2(3) . . ?
C162 C161 P6 111.6(3) . . ?
C65 C64 C63 120.8(4) . . ?
C45 C44 C43 120.7(4) . . ?
C62 C61 C66 120.4(4) . . ?
C62 C61 P6 124.1(3) . . ?
C66 C61 P6 115.5(3) . . ?
C61 C66 C65 119.6(4) . . ?
C61 C66 Si2 114.9(3) . . ?
C65 C66 Si2 125.4(3) . . ?
C54 C55 C56 119.6(4) . . ?
C163 C164 P6 111.6(3) . . ?
C63 C62 C61 119.8(4) . . ?
N4 C143 C144 112.1(3) . . ?
N5 C153 C154 112.6(3) . . ?
C53 C54 C55 120.0(4) . . ?
C42 C43 C44 119.2(4) . . ?
C153 C154 P5 112.3(3) . . ?
N6 C163 C164 111.5(4) . . ?
C64 C63 C62 120.1(4) . . ?
C3S1 C4S1 C5S1 119.6(5) . . ?
C4S1 C3S1 C2S1 121.2(5) . . ?
C4S1 C5S1 C6S1 120.0(6) . . ?
C1S1 C6S1 C5S1 119.6(5) . . ?
C1S1 C2S1 C3S1 119.3(6) . . ?
C2S1 C1S1 C6S1 120.4(5) . . ?
C3S2 C4S2 C5S2 120.8(7) . . ?
C1S2 C6S2 C5S2 119.8(7) . . ?
C4S2 C5S2 C6S2 119.7(7) . . ?
C4S2 C3S2 C2S2 118.8(7) . . ?
C1S2 C2S2 C3S2 119.6(7) . . ?
C6S2 C1S2 C2S2 121.2(7) . . ?

_refine_diff_density_max         0.740
_refine_diff_density_min         -0.540
_refine_diff_density_rms         0.087

_shelxl_version_number           2013-3

_shelx_res_file                  
;
TITL a14104 in Pna2(1)
CELL 0.71073 38.9624 11.0406 18.1487 90 90 90
ZERR 4 0.002 0.0006 0.0009 0 0 0
LATT -1
SYMM -x,-y,1/2+z
SYMM 1/2+x,1/2-y,z
SYMM 1/2-x,1/2+y,1/2+z
SFAC C N P Cl Fe Si H
UNIT 312 24 24 8 8 8 376
L.S. 10
ACTA
TWIN
WGHT    0.038000    8.607500
BASF   0.14707
FVAR       0.03929
FE1   5    0.050436    0.299012    0.001660    11.00000    0.00779    0.01366 =
         0.01456    0.00062    0.00082    0.00037
CL1   4    0.108246    0.298798    0.008999    11.00000    0.00956    0.02212 =
         0.02465    0.00128    0.00089    0.00022
P2    3    0.040713    0.491155   -0.039395    11.00000    0.01252    0.01378 =
         0.01743    0.00314    0.00282   -0.00103
P3    3    0.042629    0.142914   -0.080211    11.00000    0.01125    0.01446 =
         0.01579   -0.00170    0.00064    0.00340
P1    3    0.040669    0.259405    0.122125    11.00000    0.00906    0.01263 =
         0.01452    0.00100   -0.00162   -0.00056
SI1   6   -0.008882    0.296310   -0.000235    11.00000    0.00869    0.01273 =
         0.01257    0.00032    0.00057    0.00053
N1    2    0.101479    0.209473    0.237848    11.00000    0.01322    0.02993 =
         0.03032    0.00857   -0.00936    0.00015
N3    2    0.109414    0.018113   -0.150593    11.00000    0.01675    0.02961 =
         0.02180   -0.00335    0.00068    0.01018
C16   1   -0.004096    0.249889    0.150566    11.00000    0.01216    0.01037 =
         0.01434    0.00019    0.00034   -0.00230
C12   1   -0.063017    0.266949    0.113327    11.00000    0.00896    0.02991 =
         0.01646   -0.00150   -0.00145   -0.00180
AFIX  43
H12   7   -0.079424    0.281959    0.077246    11.00000   -1.20000
AFIX   0
C11   1   -0.027952    0.270497    0.094861    11.00000    0.01086    0.01025 =
         0.01632   -0.00090   -0.00009    0.00077
C112  1    0.096486    0.334210    0.210879    11.00000    0.01595    0.02232 =
         0.02474    0.00213   -0.00378   -0.00613
AFIX  23
[truncated: 199,409 more chars]
